# Supplementary material for: Genome-wide analysis of the R2R3-MYB family reveals potential regulators of lignin and tricin metabolism in the model grass Setaria viridis
Source: Mol Genet Genomics. 2026 Feb 7;301(1):38. doi: 10.1007/s00438-026-02355-w (PMC12882868; doi:10.1007/s00438-026-02355-w)
Supplement: Supplementary file 4 — Supplementary file4 List of primers used in this study. (XLSX 15 KB) [file 438_2026_2355_MOESM4_ESM.xlsx]

## Sheet: Table S2
Table S1. List of primer sequences used in this study.
Gene ID	Phytozome Identifier	Foward Primer	Reverse Primer
SvMYB11	Sevir.1G287000	CCATCTGTGTTGCTTGGTTTG	GGTCGGTAGTGGTAGGAGTAG
SvMYB18	Sevir.2G208100	CCTGCCGCTATGACTTCTATG	GGCAAATGTCCCATCAAATCC
SvMYB23	Sevir.2G222100	TCCTGTGTGTTGTAAATGCTAATG	CACTGCAGACTACTGCATACTAA
SvMYB24	Sevir.2G296900	CAGGTGAAGATGGTGACATCAG	GCTTCCCGAGCGACAAATAA
SvMYB74	Sevir.5G277100	CTCTTGCTAGTTCTTGGCTCTC	GCTACGAGTCACAGACCATAAG
SvMYB95	Sevir.7G015100	TCTCTCCTCCTCCTGTTACT	AGTTTCCACAATGTATGTAGCTC
SvMYB106	Sevir.7G232200	CCACGATCACTACCAGCATTAT	GCACACTAGCCTAACTGATCTC
Cullin	Sevir.3G038900	TCTCATCACGAGGGACTACTT	CTTGCCAACAACCACCAATC
EF1α	Sevir.3G272400	TGGTATGCTTGTCACCTTTGGT	CTCGTGGTGCATCTCAACTGA

## Sheet: Planilha5
Si038537m.g	Si038537		Si038537
Si036692m.g	Si036692		Si036692
Si034188m.g	Si034188		Si034188
Si022468m.g	Si022468		Si022468
Si040171m.g	Si040171		Si040171
Si023194m.g	Si023194		Si023194
Si022568m.g	Si022568		Si022568
Si000824m.g	Si000824		Si000824
Si002621m.g	Si002621		Si002621
Si002019m.g	Si002019		Si002019
Si001863m.g	Si001863		Si001863
Si002364m.g	Si002364		Si002364
Si002365m.g	Si002365		Si002365
Si002203m.g	Si002203		Si002203
Si001816m.g	Si001816		Si001816
Si024841m.g	Si024841		Si024841
Si005025m.g	Si005025		Si005025
Si005138m.g	Si005138		Si005138
Si022843m.g	Si022843		Si022843
Si003782m.g	Si003782		Si003782
Si002401m.g	Si002401		Si002401
Si004791m.g	Si004791		Si004791
Si002751m.g	Si002751		Si002751
Si025086m.g	Si025086		Si025086
Si000906m.g	Si000906		Si000906
Si026466m.g	Si026466		Si026466
Si014163m.g	Si014163		Si014163
Si004464m.g	Si004464		Si004464
Si002295m.g	Si002295		Si002295
Si006914m.g	Si006914		Si006914
Si030377m.g	Si030377		Si030377
Si013374m.g	Si013374		Si013374
Si008820m.g	Si008820		Si008820
Si008215m.g	Si008215		Si008215
Si016791m.g	Si016791		Si016791
Si018283m.g	Si018283		Si018283
Si012785m.g	Si012785		Si012785
Si030985m.g	Si030985		Si030985
Si011735m.g	Si011735		Si011735
Si017529m.g	Si017529		Si017529
Si019098m.g	Si019098		Si019098
Si017889m.g	Si017889		Si017889
Si024078m.g	Si024078		Si024078
Si022702m.g	Si022702		Si022702
Si011007m.g	Si011007		Si011007
Si026831m.g	Si026831		Si026831
Si030395m.g	Si030395		Si030395
Si022220m.g	Si022220		Si022220
Si012025m.g	Si012025		Si012025
Si010706m.g	Si010706		Si010706
Si021956m.g	Si021956		Si021956
Si027574m.g	Si027574		Si027574
Si024816m.g	Si024816		Si024816
Si039519m.g	Si039519		Si039519
Si014939m.g	Si014939		Si014939
Si028710m.g	Si028710		Si028710
Si013326m.g	Si013326		Si013326
Si038955m.g	Si038955		Si038955
Si038001m.g	Si038001		Si038001
Si030794m.g	Si030794		Si030794
Si010764m.g	Si010764		Si010764
Si028202m.g	Si028202		Si028202
Si010813m.g	Si010813		Si010813
Si017095m.g	Si017095		Si017095
Si023279m.g	Si023279		Si023279
Si010545m.g	Si010545		Si010545
Si015433m.g	Si015433		Si015433
Si021634m.g	Si021634		Si021634
Si017443m.g	Si017443		Si017443
Si026859m.g	Si026859		Si026859
Si006217m.g	Si006217		Si006217
Si030528m.g	Si030528		Si030528
Si030531m.g	Si030531		Si030531
Si030429m.g	Si030429		Si030429
Si002862m.g	Si002862		Si002862
Si029245m.g	Si029245		Si029245
Si036565m.g	Si036565		Si036565
Si029342m.g	Si029342		Si029342
Si026670m.g	Si026670		Si026670
Si027328m.g	Si027328		Si027328
Si027769m.g	Si027769		Si027769
Si027998m.g	Si027998		Si027998
Si027946m.g	Si027946		Si027946
Si028270m.g	Si028270		Si028270
Si013488m.g	Si013488		Si013488
Si027876m.g	Si027876		Si027876
Si022461m.g	Si022461		Si022461
Si036408m.g	Si036408		Si036408
Si021859m.g	Si021859		Si021859
Si002121m.g	Si002121		Si002121
Si036039m.g	Si036039		Si036039
Si038727m.g	Si038727		Si038727
Si025181m.g	Si025181		Si025181
Si031470m.g	Si031470		Si031470
Si022933m.g	Si022933		Si022933
Si022676m.g	Si022676		Si022676
Si008812m.g	Si008812		Si008812
Si025307m.g	Si025307		Si025307
Si035317m.g	Si035317		Si035317
Si001109m.g	Si001109		Si001109
Si010832m.g	Si010832		Si010832
Si012735m.g	Si012735		Si012735
Si003805m.g	Si003805		Si003805
Si002957m.g	Si002957		Si002957
Si027360m.g	Si027360		Si027360
Si003876m.g	Si003876		Si003876
