# Supplementary material for: Genome-wide analysis of the R2R3-MYB family reveals potential regulators of lignin and tricin metabolism in the model grass Setaria viridis
Source: Mol Genet Genomics. 2026 Feb 7;301(1):38. doi: 10.1007/s00438-026-02355-w (PMC12882868; doi:10.1007/s00438-026-02355-w)
Supplement: Supplementary file 5 — Supplementary file5 RNAseq expression data (FPKM) of SvMYBs in S. viridis retrieved from Martin et al. (2016). (XLSX 20 KB) [file 438_2026_2355_MOESM5_ESM.xlsx]

## Sheet: Plan1
Table S2. RNAseq expression data (FPKM) of SvMYBs in S. viridis retrieved from Martin et al. (2016).
Alias Seita	Seita ID	Sevir ID	MsZ	CEZ	TZ	MZ	WP	Ratio TZ/CEZ
Si000260m	Seita.1G007300	Sevir.1G007200_SvMYB1	4.98239	4.14955	4.03413	4.42376	4.12734	0.972186
Si000349m	Seita.1G117000	Sevir.1G116000_SvMYB4	7.63968	5.58293	0.427264	0.26008	4.03228	0.0765303
Si017986m	Seita.1G120500	Sevir.1G119100_SvMYB5	4.18754	2.62619	2.18718	2.88705	2.8751	0.832835
Si001415m	Seita.1G209100	Sevir.1G212600_SvMYB6	14.4176	9.69409	2.28697	3.10086	4.65693	0.235914
Si001539m	Seita.1G236400	Sevir.1G241300_SvMYB7	3.54053	3.35609	1.10118	1.38153	9.48092	0.328114
Si001565m	Seita.1G239400	Sevir.1G244400_SvMYB8	19.0556	18.0473	124.427	108.974	18.0064	6.89448
Si002220m	Seita.1G250600	Sevir.1G254900_SvMYB9	9.32222	24.8572	68.9293	0.640603	8.22966	2.77301
Si002350m	Seita.1G250900	Sevir.1G255100_SvMYB10	2.77352	2.71713	11.5907	6.67177	2.78392	4.26581
Si002629m	Seita.1G281500	Sevir.1G287000_SvMYB11	0.0153709	0.0165931	0.188788	1.0021	2.40233	11.3775
Si003873m	Seita.1G309600	Sevir.1G315700_SvMYB12	0.0874246	0	0	0.0620285	0.635513	0
Si017415m	Seita.1G344700	Sevir.1G351600_SvMYB14	0	0.0296406	0.0341143	0	0.400206	1.15093
Si020066m	Seita.1G374700	Sevir.1G381300_SvMYB15	0.0195554	0	0.25976	0.0498713	0.051528	0
Si006790m	Seita.2G138700	Sevir.2G144200_SvMYB16	0	0.0799091	5.92232	0.00668903	2.23363	74.1132
Si007017m	Seita.2G199800	Sevir.2G208100_SvMYB18	1.95863	3.90475	4.30405	3.90256	10.5512	1.10226
Si009752m	Seita.2G200100	Sevir.2G208300_SvMYB20	13.6534	11.4162	8.94535	17.022	13.0178	0.783566
Si010352m	Seita.2G200200	Sevir.2G208400_SvMYB21	0.152948	1.45919	1.54339	0.0095752	2.09538	1.0577
Si010384m	Seita.2G213200	Sevir.2G222100_SvMYB23	1.11028	0.0569854	9.50469	5.29339	1.02227	166.792
Si010608m	Seita.2G286400	Sevir.2G296900_SvMYB24	0	0	0.0821865	0.132485	4.04991	0
Si010814m	Seita.2G320600	Sevir.2G332000_SvMYB26	2.48201	2.0575	5.33665	6.92717	4.68928	2.59375
Si010822m	Seita.2G351400	Sevir.2G362200_SvMYB27	0.0354763	0	0.0565545	0.189589	0.392522	0
Si029124m	Seita.2G399900	Sevir.2G411500_SvMYB28	18.2722	14.0795	11.1998	7.4831	6.94781	0.795469
Si011098m	Seita.2G399900	Sevir.2G412300_SvMYB29	2.40334	1.03644	10.8238	15.4933	2.9219	10.4432
Si012017m	Seita.2G404100	Sevir.2G415900_SvMYB30	0.197436	0.0526746	0.378312	0.63134	0.448597	7.18206
Si012130m	Seita.3G016200	Sevir.3G017200_SvMYB32	0.00908274	0.00946943	0.009656	0	0	1.0197
Si012660m	Seita.3G055800	Sevir.3G056600_SvMYB33	0	0.0311909	0.34884	0.0365188	0.0241334	11.184
Si014103m	Seita.3G062200	Sevir.3G062901_SvMYB34	0	0.0638854	6.23604	0.0183924	2.58676	97.6128
Si014113m	Seita.3G062400	Sevir.3G063100_SvMYB35	5.26041	6.22149	5.07857	3.34966	5.00363	0.816295
Si024031m	Seita.3G079100	Sevir.3G080900_SvMYB36	0.0147131	0	0	0	0	0
Si015585m	Seita.3G142100	Sevir.3G144400_SvMYB37	0.0095518	0	0	0	1.6108	0
Si016246m	Seita.3G154700	Sevir.3G157700_SvMYB38	4.49634	3.40329	2.94732	4.42405	4.58432	0.866021
Si016260m	Seita.3G161500	Sevir.3G164600_SvMYB39	7.06271	5.46776	4.94198	9.28689	8.43324	0.903839
Si017785m	Seita.3G222600	Sevir.3G227500_SvMYB40	0.423051	0.151794	35.1249	9.74501	7.21646	231.398
Si017851m	Seita.3G225500	Sevir.3G230600_SvMYB42	1.06727	3.69459	9.3725	0.342636	6.30724	2.53681
Si017899m	Seita.3G278400	Sevir.3G285600_SvMYB44	0.196939	0.429639	0.54586	0.334618	0.396254	1.27051
Si017934m	Seita.3G331100	Sevir.3G345000_SvMYB46	0.393915	0.104779	0	0	1.49288	0
Si017947m	Seita.3G333800	Sevir.3G348200_SvMYB47	3.86362	2.5065	5.16479	4.90014	3.04786	2.06056
Si017987m	Seita.3G350800	Sevir.3G366600_SvMYB48	10.9859	9.02016	3.41793	8.34561	4.5235	0.378921
Si039462m	Seita.9G340000	Sevir.3G371300_SvMYB49	3.32183	1.85065	0.934774	2.33309	2.01869	0.505105
Si021096m	Seita.3G361000	Sevir.3G377500_SvMYB50	12.7974	9.86721	7.41736	15.7918	8.79891	0.751718
Si020225m	Seita.4G008000	Sevir.4G007800_SvMYB52	5.31441	4.21817	24.6623	22.716	2.53224	5.84668
Si022113m	Seita.4G115200	Sevir.4G114900_SvMYB55	26.2941	34.0672	112.087	33.5424	22.1777	3.29018
Si022826m	Seita.4G205800	Sevir.4G214700_SvMYB57	38.7606	15.4955	46.7606	127.138	83.1957	3.01769
Si007070m	Seita.4G221900	Sevir.4G232200_SvMYB58	5.05628	4.06907	2.43231	3.43116	4.42166	0.597755
Si022874m	Seita.4G261400	Sevir.4G274300_SvMYB59	2.83649	1.1233	14.0256	3.68839	8.32936	12.486
Si024344m	Seita.5G028900	Sevir.5G027600_SvMYB61	0.192022	0.141869	2.10008	0.414066	0.107411	14.803
Si024470m	Seita.5G043800	Sevir.5G041700_SvMYB63	1.83802	1.02316	4.76965	11.5982	11.8364	4.66169
Si024786m	Seita.5G043900	Sevir.5G041800_SvMYB64	3.57311	5.41909	33.7553	6.8469	2.04964	6.22895
Si026574m	Seita.5G087200	Sevir.5G085400_SvMYB66	0.217038	0.023174	0.293899	1.19918	5.32869	12.6823
Si026751m	Seita.5G119000	Sevir.5G115700_SvMYB69	0.0645173	0	2.4596	0.843086	1.05159	0
Si028825m	Seita.5G135700	Sevir.5G134000_SvMYB70	1.3615	0.573973	0.547374	0.896244	0.887492	0.953657
Si029872m	Seita.5G192400	Sevir.5G194500_SvMYB71	2.25205	20.8292	33.2853	22.2907	12.0831	1.59802
Si030282m	Seita.5G239300	Sevir.5G246900_SvMYB72	0.0820773	0.0235904	1.75134	0.63928	0.695246	74.2397
Si030544m	Seita.5G239400	Sevir.5G247000_SvMYB73	0.152384	1.28779	0.0996032	0	0.831019	0.0773441
Si030711m	Seita.5G274200	Sevir.5G277100_SvMYB74	6.82105	3.84074	18.282	11.6163	1.11602	4.76002
Si030750m	Seita.5G286200	Sevir.5G289000_SvMYB76	6.79824	1.68801	182.862	221.483	8.08121	108.33
Si030943m	Seita.5G301200	Sevir.5G303700_SvMYB78	24.4801	12.7007	73.6189	60.9872	23.0372	5.79646
Si031939m	Seita.5G355300	Sevir.5G360500_SvMYB79	3.53205	1.75064	19.9349	10.1741	0.874684	11.3872
Si032498m	Seita.5G385300	Sevir.5G390500_SvMYB81	0	0	0	0.0175545	0.455293	0
Si034363m	Seita.5G391300	Sevir.5G396500_SvMYB82	16.375	11.5246	12.4426	13.6923	15.8302	1.07966
Si036638m	Seita.6G063000	Sevir.6G060800_SvMYB84	0.22661	4.44615	10.294	0.2847	7.99139	2.31526
Si037256m	Seita.6G097100	Sevir.6G105000_SvMYB85	2.01998	0.69327	61.8966	80.8097	15.8979	89.282
Si038845m	Seita.6G154200	Sevir.6G160300_SvMYB86	0.200424	0.1228	0.0972562	0.167125	2.4779	0.791991
Si038913m	Seita.6G158000	Sevir.6G164200_SvMYB87	39.8841	28.1426	31.5561	34.6661	31.0093	1.12129
Si039046m	Seita.6G160100	Sevir.6G166200_SvMYB89	0.182187	0.271361	0.0358868	0	0.0232505	0.132248
Si039538m	Seita.6G168800	Sevir.6G174600_SvMYB90	0.206205	0.092862	0.107587	0.0210775	1.17004	1.15857
Si039629m	Seita.6G190300	Sevir.6G197000_SvMYB91	0.187151	0.0119855	0.0996905	0.0710213	0.0202285	8.31756
Si039876m	Seita.6G239700	Sevir.6G246200_SvMYB94	0.316468	0.308721	0.47326	0.0580221	0.229112	1.53297
Si001941m	Seita.7G030000	Sevir.7G015100_SvMYB95	14.4848	6.81791	15.8196	26.8788	9.93098	2.32029
Si009268m	Seita.7G057500	Sevir.7G064400_SvMYB96	17.693	15.5567	7.49749	13.4252	10.7998	0.481947
Si009576m	Seita.7G065700	Sevir.7G072200_SvMYB97	40.9274	32.1678	10.8997	34.0729	18.2754	0.338838
Si002375m	Seita.7G125200	Sevir.7G133200_SvMYB98	18.7363	13.513	6.65309	10.0257	11.427	0.492346
Si002423m	Seita.7G132600	Sevir.7G141200_SvMYB99	16.2739	10.6076	25.6115	43.875	21.8995	2.41444
Si002704m	Seita.7G161400	Sevir.7G170200_SvMYB100	0.0299399	0	0	0.0132643	0.210377	0
Si003047m	Seita.7G167300	Sevir.7G176600_SvMYB101	0.133744	0.0106531	0.0671945	0.021515	0.395258	6.3075
Si003541m	Seita.7G219700	Sevir.7G231400_SvMYB105	0.236165	0	0	0.0480538	0	0
Si006457m	Seita.7G220500	Sevir.7G232200_SvMYB106	7.47002	6.20963	7.01897	14.0621	81.4718	1.13034
Si006824m	Seita.7G279500	Sevir.7G290400_SvMYB107	19.7766	12.313	11.9608	18.6606	15.0988	0.971392
Si006883m	Seita.7G284800	Sevir.7G295300_SvMYB108	15.7513	12.3062	9.65891	11.7591	14.0904	0.78488
Si009268m	Seita.8G057800	Sevir.8G059700_SvMYB113	17.693	15.5567	7.49749	13.4252	10.7998	0.481947
Si026751m	Seita.8G101000	Sevir.8G104000_SvMYB114	0.0645173	0	2.4596	0.843086	1.05159	0
Si014031m	Seita.8G237700	Sevir.8G248300_SvMYB116	21.6819	15.7822	16.3721	16.1885	8.87016	1.03738
Si017289m	Seita.9G054400	Sevir.9G053900_SvMYB118	0.496635	0.247971	0.129066	0.131159	2.87875	0.52049
Si017977m	Seita.9G074800	Sevir.9G073400_SvMYB119	10.0008	5.68064	2.89996	11.4203	28.2628	0.510498
Si018822m	Seita.9G113200	Sevir.9G111700_SvMYB120	59.3495	5.92394	24.7394	103.14	35.3491	4.17617
Si022624m	Seita.9G181600	Sevir.9G180500_SvMYB122	12.0655	17.7515	56.6625	66.8826	6.1252	3.19198
Si022762m	Seita.9G204400	Sevir.9G202700_SvMYB123	20.7839	19.4164	18.6985	27.7903	17.3882	0.963025
Si021925m	Seita.4G086300	Sevir.9G374100_SvMYB125	37.6019	24.7214	14.5183	19.626	30.614	0.587275
Si024486m	Seita.9G384800	Sevir.9G389300_SvMYB126	1.70731	0.157555	0.397164	0.865099	1.55989	2.5208
Si036696m	Seita.9G476600	Sevir.9G480400_SvMYB130	25.9351	20.8081	24.4801	40.127	47.3309	1.17647
Si039462m	Seita.9G544000	Sevir.9G548500_SvMYB132	3.32183	1.85065	0.934774	2.33309	2.01869	0.505105
		Lignin biosynthetic genes	18.7	19.4	180.1	135.6	20.1	9.28351
