# Supplementary material for: Genome-wide analysis of the R2R3-MYB family reveals potential regulators of lignin and tricin metabolism in the model grass Setaria viridis
Source: Mol Genet Genomics. 2026 Feb 7;301(1):38. doi: 10.1007/s00438-026-02355-w (PMC12882868; doi:10.1007/s00438-026-02355-w)
Supplement: Supplementary file 6 — Supplementary file6 List of genes co-expressed with selected SvMYBs. Only genes with Pearson Correlation Score above 0.85 are shown. (XLSX 489 KB) [file 438_2026_2355_MOESM6_ESM.xlsx]

## Sheet: Summary
Table S3. List of genes co-expressed with selected SvMYBs. Only genes with Pearson Correlation Score above 0.85 are shown.
	Functional Categories
SvMYBs	Phenylpropanoid-related	Lignin biosyntesis	Lignin-related	Total
SvMYB9	0	0	1	1
SvMYB11	2	1	0	3
SvMYB14	1	0	2	3
SvMYB18	7	4	6	17
SvMYB21	1	0	0	1
SvMYB23	9	3	5	17
SvMYB24	6	4	17	27
SvMYB26	0	0	2	2
SvMYB27	2	0	0	2
SvMYB40	0	0	0	0
SvMYB61	0	0	0	0
SvMYB64	1	0	0	1
SvMYB69	2	2	1	5
SvMYB74	8	6	18	32
SvMYB78	0	0	0	0
SvMYB81	0	0	0	0
SvMYB85	2	1	5	8
SvMYB95	2	0	9	11
SvMYB106	10	9	8	27
SvMYB110	1	0	0	1
SvMYB114	0	2	1	3
SvMYB123	0	0	0	0

## Sheet: Co-exp SvMYB9
	Sevir.1G254900_SvMYB9
	Pearson Correlated Expression	Number
	There are 97 genes with correlated expression > 0.85
	Genes highlighted in BLUE: phenylpropanoid-related	0
	Genes highlighted in YELLOW: lignin biosynthetic genes	0
	Genes highlighted in ORANGE: lignin-related	1
		1	TOTAL
Gene		Correlation
Sevir.5G277100	(1 of 1) PTHR10641//PTHR10641:SF549 - MYB-LIKE DNA-BINDING PROTEIN MYB // SUBFAMILY NOT NAMED	0.91751
Sevir.5G403600	(1 of 2) PTHR23324//PTHR23324:SF81 - SEC14 RELATED PROTEIN // SUBFAMILY NOT NAMED	0.89578
Sevir.2G454300	(1 of 2) PF05050//PF08241 - Methyltransferase FkbM domain (Methyltransf_21) // Methyltransferase domain (Methyltransf_11)	0.89402
Sevir.7G290800		0.88925
Sevir.3G156900		0.88914
Sevir.3G172500	(1 of 16) PF04520 - Senescence regulator (Senescence_reg)	0.88664
Sevir.2G348200	(1 of 1) PTHR31062:SF1 - XYLOGLUCAN ENDOTRANSGLUCOSYLASE/HYDROLASE PROTEIN 8-RELATED	0.88498
Sevir.9G392100	(M=10) PTHR23147 - SERINE/ARGININE RICH SPLICING FACTOR	0.88374
Sevir.5G089900	(1 of 1) 1.14.21.6 - Transferred entry: 1.14.19.20	0.88184
Sevir.7G126500		0.88105
Sevir.6G068000	(1 of 1) PTHR27003:SF26 - CALCIUM/CALMODULIN-REGULATED RECEPTOR-LIKE KINASE	0.88055
Sevir.2G413000	(1 of 10) 2.4.1.32 - Glucomannan 4-beta-mannosyltransferase / Glucomannan-synthase	0.87847
Sevir.5G274600	(1 of 7) KOG4293 - Predicted membrane protein, contains DoH and Cytochrome b-561/ferric reductase transmembrane domains	0.8779
Sevir.4G202400	(1 of 1) PTHR24423:SF475 - HISTIDINE KINASE 5	0.87736
Sevir.1G106900	(1 of 1) K03245 - translation initiation factor 3 subunit J (EIF3J)	0.87717
Sevir.4G024600	(1 of 1) PTHR12290:SF18 - PROTEIN CORNICHON HOMOLOG 3-RELATED	0.87546
Sevir.9G161100	(1 of 26) K14484 - auxin-responsive protein IAA (IAA)	0.875
Sevir.6G031600	(1 of 6) PTHR21495//PTHR21495:SF81 - NUCLEOPORIN-RELATED // SUBFAMILY NOT NAMED	0.87471
Sevir.5G375900	(1 of 3) PTHR11802:SF71 - SERINE CARBOXYPEPTIDASE-LIKE 26-RELATED	0.87469
Sevir.9G433500	(1 of 1) PTHR31460:SF0 - EXPRESSED PROTEIN-RELATED	0.87454
Sevir.2G414700	(M=10) PTHR23147 - SERINE/ARGININE RICH SPLICING FACTOR	0.87394
Sevir.3G226300	(1 of 46) PF00582 - Universal stress protein family (Usp)	0.87349
Sevir.5G294000	(1 of 1) PTHR30457//PTHR30457:SF5 - 5'-NUCLEOTIDASE SURE // SUBFAMILY NOT NAMED	0.87332
Sevir.9G303300	(1 of 5) PTHR11654//PTHR11654:SF152 - OLIGOPEPTIDE TRANSPORTER-RELATED // SUBFAMILY NOT NAMED	0.87186
Sevir.1G297600	(1 of 13) PF04759 - Protein of unknown function, DUF617 (DUF617)	0.87165
Sevir.8G140900	(1 of 2) PTHR23315:SF69 - U-BOX DOMAIN-CONTAINING PROTEIN 12-RELATED	0.8716
Sevir.5G339700	(1 of 2) PTHR19297//PTHR19297:SF105 - GLYCOSYLTRANSFERASE 14 FAMILY MEMBER // SUBFAMILY NOT NAMED	0.87061
Sevir.2G001200		0.86845
Sevir.2G085000	(1 of 1) PTHR33739:SF5 - MEDIATOR OF RNA POLYMERASE II TRANSCRIPTION SUBUNIT 33A	0.86818
Sevir.9G245000	(1 of 1) PTHR30546:SF3 - MINOR ALLERGEN	0.86679
Sevir.9G463400	(1 of 2) 2.7.7.22 - Mannose-1-phosphate guanylyltransferase (GDP) / GDP-mannose pyrophosphorylase	0.86585
Sevir.4G297300	(1 of 37) PF03087 - Arabidopsis protein of unknown function (DUF241)	0.86559
Sevir.9G128100	(1 of 1) PTHR10566:SF58 - PROTEIN D2023.6	0.86527
Sevir.9G409200	(1 of 1) PTHR32370:SF30 - BTB/POZ DOMAIN-CONTAINING PROTEIN SETH6	0.86473
Sevir.3G164800	(1 of 2) 2.5.1.10//2.5.1.29 - (2E,6E)-farnesyl diphosphate synthase / Geranyltranstransferase // Geranylgeranyl diphosphate synthase / Geranylgeranyl-PP synthetase	0.8647
Sevir.3G152000	(1 of 1) PTHR10896//PTHR10896:SF31 - GALACTOSYLGALACTOSYLXYLOSYLPROTEIN 3-BETA-GLUCURONOSYLTRANSFERASE BETA-1,3-GLUCURONYLTRANSFERASE // SUBFAMILY NOT NAMED	0.86423
Sevir.5G395800	(1 of 3) PF01814 - Hemerythrin HHE cation binding domain (Hemerythrin)	0.86286
Sevir.8G071400	(1 of 11) KOG2615 - Permease of the major facilitator superfamily	0.86284
Sevir.5G351100		0.8627
Sevir.5G343500		0.8626
Sevir.2G267600	(1 of 2) PTHR10366//PTHR10366:SF334 - NAD DEPENDENT EPIMERASE/DEHYDRATASE // SUBFAMILY NOT NAMED	0.86244
Sevir.6G003400		0.86224
Sevir.5G273700	(1 of 3) PTHR13683//PTHR13683:SF349 - ASPARTYL PROTEASES // SUBFAMILY NOT NAMED	0.86169
Sevir.4G159300	(1 of 1) PTHR33355:SF5 - F12F1.23 PROTEIN	0.86151
Sevir.5G388800	(1 of 1) K11863 - Ataxin-3 (ATXN3, MJD)	0.86096
Sevir.7G042700	(1 of 5) 1.14.13.143 - Ent-isokaurene C2-hydroxylase / CYP71Z6	0.86041
Sevir.1G170000		0.86019
Sevir.4G028100	(1 of 24) PF00046//PF02183 - Homeobox domain (Homeobox) // Homeobox associated leucine zipper (HALZ)	0.86008
Sevir.5G265600	(1 of 18) PF03188 - Eukaryotic cytochrome b561 (Cytochrom_B561)	0.85978
Sevir.5G208100		0.85967
Sevir.1G257700	(1 of 43) 2.7.10.1//2.7.11.1 - Receptor protein-tyrosine kinase / Receptor protein tyrosine kinase // Non-specific serine/threonine protein kinase / Threonine-specific protein kinase	0.85904
Sevir.1G185600		0.85901
Sevir.9G161200	(1 of 2) PTHR31734:SF30 - AUXIN-RESPONSIVE PROTEIN IAA14-RELATED	0.85768
Sevir.3G017600		0.85735
Sevir.5G238700	(1 of 1) PTHR24349//PTHR24349:SF147 - SERINE/THREONINE-PROTEIN KINASE // SUBFAMILY NOT NAMED	0.85729
Sevir.2G232000	(1 of 2) PTHR22870:SF166 - PROTEIN RCC2	0.85683
Sevir.3G216500	(1 of 1) PTHR24058//PTHR24058:SF63 - DUAL SPECIFICITY PROTEIN KINASE // SUBFAMILY NOT NAMED	0.85674
Sevir.4G301600	(1 of 2) 1.3.1.72 - Delta(24)-sterol reductase / Lanosterol Delta(24)-reductase	0.8567
Sevir.6G084600	(1 of 3) K02953 - small subunit ribosomal protein S13e (RP-S13e, RPS13)	0.85642
Sevir.6G216700	(1 of 4) PTHR11783//PTHR11783:SF68 - SULFOTRANSFERASE SULT // SUBFAMILY NOT NAMED	0.85639
Sevir.7G269000	(1 of 1) PTHR21087//PTHR21087:SF6 - SHIKIMATE KINASE // SUBFAMILY NOT NAMED	0.8563
Sevir.1G085700	(1 of 2) PTHR22912:SF180 - 3-PHENYLPROPIONATE/CINNAMIC ACID DIOXYGENASE FERREDOXIN--NAD(+) REDUCTASE COMPONENT	0.85597
Sevir.8G168400	(1 of 10) PF06886 - Targeting protein for Xklp2 (TPX2) (TPX2)	0.85589
Sevir.5G469300	(1 of 7) 2.8.2.24 - Desulfoglucosinolate sulfotransferase	0.85554
Sevir.8G066500	(1 of 8) PTHR23155//PTHR23155:SF621 - LEUCINE-RICH REPEAT-CONTAINING PROTEIN // SUBFAMILY NOT NAMED	0.85535
Sevir.5G363100	(1 of 3) PTHR27001:SF115 - PTI1-LIKE TYROSINE-PROTEIN KINASE 1-RELATED	0.85528
Sevir.5G186500	(1 of 5) PTHR11654//PTHR11654:SF152 - OLIGOPEPTIDE TRANSPORTER-RELATED // SUBFAMILY NOT NAMED	0.85497
Sevir.2G098700	(1 of 3) 3.5.4.3 - Guanine deaminase / Guanine aminase	0.85496
Sevir.5G332000	(1 of 50) PF07983 - X8 domain (X8)	0.85485
Sevir.1G139700	(1 of 1) PTHR20961//PTHR20961:SF30 - GLYCOSYLTRANSFERASE // SUBFAMILY NOT NAMED	0.85467
Sevir.6G055900	(1 of 1) PTHR10809:SF43 - VESICLE-ASSOCIATED PROTEIN 1-3	0.85461
Sevir.3G005800	(1 of 158) 1.11.1.7 - Peroxidase / Lactoperoxidase	0.85455
Sevir.2G197800	(1 of 3) K04710 - ceramide synthetase (CERS)	0.85447
Sevir.8G031800	(1 of 2) PTHR24351//PTHR24351:SF104 - RIBOSOMAL PROTEIN S6 KINASE // SUBFAMILY NOT NAMED	0.85441
Sevir.5G383300	(1 of 1) PTHR11709//PTHR11709:SF79 - MULTI-COPPER OXIDASE // SUBFAMILY NOT NAMED	0.8543	***
Sevir.6G163400	(1 of 1) PTHR12565//PTHR12565:SF100 - STEROL REGULATORY ELEMENT-BINDING PROTEIN // SUBFAMILY NOT NAMED	0.85378
Sevir.6G129400	(1 of 15) PF03181 - BURP domain (BURP)	0.85356
Sevir.5G375300	(1 of 1) PTHR24058:SF56 - HYPOTHETICAL SER-THR PROTEIN KINASE-RELATED	0.85341
Sevir.8G004900	(1 of 9) PF00069//PF00560//PF13855 - Protein kinase domain (Pkinase) // Leucine Rich Repeat (LRR_1) // Leucine rich repeat (LRR_8)	0.85307
Sevir.7G324500	(1 of 109) KOG0157 - Cytochrome P450 CYP4/CYP19/CYP26 subfamilies	0.85302
Sevir.7G076300	(1 of 2) PTHR31945:SF17 - TRANSCRIPTION FACTOR FER-LIKE IRON DEFICIENCY-INDUCED TRANSCRIPTION FACTOR	0.85294
Sevir.5G432500	(1 of 2) K09569 - FK506-binding protein 2 [EC:5.2.1.8] (FKBP2)	0.85292
Sevir.5G157600	(1 of 2) PTHR33124:SF13 - TRANSCRIPTION FACTOR UPBEAT1	0.85264
Sevir.2G116400	(1 of 3) PF10914 - Protein of unknown function (DUF2781) (DUF2781)	0.85245
Sevir.5G452200	(1 of 1) PTHR13683//PTHR13683:SF289 - ASPARTYL PROTEASES // SUBFAMILY NOT NAMED	0.8522
Sevir.5G039500	(1 of 1) PTHR22763//PTHR22763:SF75 - RING ZINC FINGER PROTEIN // SUBFAMILY NOT NAMED	0.85214
Sevir.7G058000	(1 of 12) 1.1.1.317 - Perakine reductase	0.85205
Sevir.9G430800	(1 of 2) PTHR33124:SF3 - EXPRESSED PROTEIN	0.85172
Sevir.6G231600	(1 of 2) PTHR22811:SF50 - TRANSMEMBRANE EMP24 DOMAIN-CONTAINING PROTEIN P24BETA2	0.85163
Sevir.2G371800		0.85148
Sevir.4G165500	(1 of 3) PTHR27001:SF132 - PROLINE-RICH RECEPTOR-LIKE PROTEIN KINASE PERK8	0.8513
Sevir.4G112000	(1 of 3) PTHR31495:SF1 - PEROXYGENASE 4-RELATED	0.85114
Sevir.4G171400	(1 of 3) K00384 - thioredoxin reductase (NADPH) (trxB)	0.85108
Sevir.5G387700	(1 of 2) PTHR21290//PTHR21290:SF29 - SPHINGOMYELIN SYNTHETASE // SUBFAMILY NOT NAMED	0.85082
Sevir.7G099900	(1 of 2) PF06258 - Mitochondrial fission ELM1 (Mito_fiss_Elm1)	0.85081
Sevir.7G007100	(1 of 1) PTHR23029:SF36 - PHOSPHOGLYCERATE MUTASE-LIKE PROTEIN	0.85053
Sevir.6G098600	(1 of 15) PF03181 - BURP domain (BURP)	0.8501

## Sheet: Co-exp SvMYB11
	Sevir.1G287000_SvMYB11
	Pearson Correlated Expression	Number
	There are 183 genes with correlated expression > 0.85
	Genes highlighted in BLUE: phenylpropanoid-related	2
	Genes highlighted in YELLOW: lignin biosynthetic genes	1
	Genes highlighted in ORANGE: lignin-related	0
		3	TOTAL
Gene		Correlation
Sevir.2G247900		0.96855
Sevir.3G222300	(1 of 35) PF10250 - GDP-fucose protein O-fucosyltransferase (O-FucT)	0.96184
Sevir.1G215500	(1 of 3) PTHR22814:SF34 - COPPER TRANSPORT PROTEIN-RELATED	0.95848
Sevir.6G214000	(1 of 12) PF00069//PF07645//PF13947 - Protein kinase domain (Pkinase) // Calcium-binding EGF domain (EGF_CA) // Wall-associated receptor kinase galacturonan-binding (GUB_WAK_bind)	0.95779
Sevir.8G110500	(1 of 1) PTHR30620//PTHR30620:SF29 - PERIPLASMIC BETA-GLUCOSIDASE-RELATED // SUBFAMILY NOT NAMED	0.95565
Sevir.9G333300	(1 of 3) PTHR26374:SF175 - C2H2-LIKE ZINC FINGER PROTEIN-RELATED	0.95502
Sevir.2G004500	(1 of 2) PTHR21495//PTHR21495:SF66 - NUCLEOPORIN-RELATED // SUBFAMILY NOT NAMED	0.95366
Sevir.5G434200	(1 of 8) PTHR12183 - UNCHARACTERIZED RING ZINC FINGER-CONTAINING PROTEIN	0.95334
Sevir.1G197000	(1 of 2) PTHR31719:SF6 - NAC (NO APICAL MERISTEM) DOMAIN TRANSCRIPTIONAL REGULATOR SUPERFAMILY PROTEIN	0.95328
Sevir.4G142900		0.95273
Sevir.J006100		0.94974
Sevir.5G140800	(1 of 38) PF05678 - VQ motif (VQ)	0.94967
Sevir.5G112800	(1 of 40) PF14009 - Domain of unknown function (DUF4228) (DUF4228)	0.94884
Sevir.9G009700	(1 of 65) PF02298 - Plastocyanin-like domain (Cu_bind_like)	0.94812
Sevir.7G118700		0.94701
Sevir.9G492300	(1 of 1) PTHR10174:SF125 - GENOMIC DNA, CHROMOSOME 3, P1 CLONE: MCB17-RELATED	0.94546
Sevir.6G086500	(1 of 1) PTHR13878//PTHR13878:SF43 - GULONOLACTONE OXIDASE // SUBFAMILY NOT NAMED	0.94373
Sevir.5G021200	(1 of 18) K01051 - pectinesterase (E3.1.1.11)	0.94241
Sevir.4G078200	(1 of 21) PTHR22880 - FALZ-RELATED BROMODOMAIN-CONTAINING PROTEINS	0.94213
Sevir.7G295900	(1 of 3) PTHR21495//PTHR21495:SF75 - NUCLEOPORIN-RELATED // SUBFAMILY NOT NAMED	0.94108
Sevir.5G212100	(1 of 2) K01025 - uncharacterized protein (E2.8.2.-)	0.94036
Sevir.5G022500		0.93998
Sevir.1G374300	(1 of 2) PTHR22814:SF100 - HEAVY METAL TRANSPORT/DETOXIFICATION DOMAIN-CONTAINING PROTEIN-RELATED	0.93873
Sevir.8G050200		0.93855
Sevir.5G000700	(1 of 7) PF05512 - AWPM-19-like family (AWPM-19)	0.93807
Sevir.9G349600	(1 of 2) 3.7.1.9 - 2-hydroxymuconate-6-semialdehyde hydrolase / 2-hydroxymuconate-semialdehyde hydrolase	0.9373
Sevir.5G114300		0.93604
Sevir.3G074000	(1 of 35) PF05553 - Cotton fibre expressed protein (DUF761)	0.93581
Sevir.3G260000	(1 of 1) PTHR13018:SF29 - ERD (EARLY-RESPONSIVE TO DEHYDRATION STRESS) FAMILY PROTEIN	0.93549
Sevir.1G005800	(1 of 1321) 2.7.11.1 - Non-specific serine/threonine protein kinase / Threonine-specific protein kinase	0.93509
Sevir.8G082500	(1 of 2) K18801 - glucuronoxylan 4-O-methyltransferase (GXM)	0.93476
Sevir.4G104200	(1 of 40) PF14009 - Domain of unknown function (DUF4228) (DUF4228)	0.93468
Sevir.6G248600	(1 of 37) PF03087 - Arabidopsis protein of unknown function (DUF241)	0.93463
Sevir.5G185700	(1 of 26) PF08137 - DVL family (DVL)	0.93447
Sevir.1G321200	(1 of 1) PTHR22835//PTHR22835:SF190 - ZINC FINGER FYVE DOMAIN CONTAINING PROTEIN // SUBFAMILY NOT NAMED	0.93423
Sevir.6G147500		0.93372
Sevir.4G221200	(1 of 1) PTHR10795//PTHR10795:SF381 - PROPROTEIN CONVERTASE SUBTILISIN/KEXIN // SUBFAMILY NOT NAMED	0.93269
Sevir.5G073700	(1 of 1) PTHR31964:SF13 - ADENINE NUCLEOTIDE ALPHA HYDROLASES-LIKE PROTEIN	0.93268
Sevir.3G378300		0.93257
Sevir.9G580900	(1 of 67) PF01357//PF03330 - Pollen allergen (Pollen_allerg_1) // Rare lipoprotein A (RlpA)-like double-psi beta-barrel (DPBB_1)	0.93178
Sevir.4G111500	(1 of 70) PF01657 - Salt stress response/antifungal (Stress-antifung)	0.9313
Sevir.4G262500	(1 of 1321) 2.7.11.1 - Non-specific serine/threonine protein kinase / Threonine-specific protein kinase	0.9312
Sevir.5G343600		0.93036
Sevir.2G412200	(1 of 1) K02608 - origin recognition complex subunit 6 (ORC6)	0.92809
Sevir.5G460200	(1 of 2) PTHR23180:SF249 - ADP-RIBOSYLATION FACTOR GTPASE-ACTIVATING PROTEIN AGD11-RELATED	0.92727
Sevir.9G387600		0.92712
Sevir.1G320200	(1 of 2) PTHR13697//PTHR13697:SF26 - PHOSPHOFRUCTOKINASE // SUBFAMILY NOT NAMED	0.92701
Sevir.5G391400	(1 of 1) 1.14.14.1//1.14.15.3 - Unspecific monooxygenase / Xenobiotic monooxygenase // Alkane 1-monooxygenase / Omega-hydroxylase	0.92635
Sevir.9G414100	(1 of 1) K10895 - fanconi anemia group I protein (FANCI)	0.9263
Sevir.4G131200	(1 of 14) PTHR11945//PTHR11945:SF232 - MADS BOX PROTEIN // SUBFAMILY NOT NAMED	0.92615
Sevir.1G339100	(1 of 2) PTHR22763//PTHR22763:SF36 - RING ZINC FINGER PROTEIN // SUBFAMILY NOT NAMED	0.92576
Sevir.9G460200		0.92546
Sevir.5G019500	(1 of 3) K00306 - sarcosine oxidase / L-pipecolate oxidase (PIPOX)	0.9254
Sevir.3G118800	(1 of 1321) 2.7.11.1 - Non-specific serine/threonine protein kinase / Threonine-specific protein kinase	0.92528
Sevir.2G108300	(1 of 10) PTHR11926//PTHR11926:SF217 - GLUCOSYL/GLUCURONOSYL TRANSFERASES // SUBFAMILY NOT NAMED	0.92526
Sevir.9G291300	(1 of 3) PTHR11527//PTHR11527:SF124 - SMALL HEAT-SHOCK PROTEIN HSP20 FAMILY // SUBFAMILY NOT NAMED	0.9251
Sevir.1G265400	(1 of 67) PF01357//PF03330 - Pollen allergen (Pollen_allerg_1) // Rare lipoprotein A (RlpA)-like double-psi beta-barrel (DPBB_1)	0.9251
Sevir.8G087900	(1 of 3) PTHR22835//PTHR22835:SF189 - ZINC FINGER FYVE DOMAIN CONTAINING PROTEIN // SUBFAMILY NOT NAMED	0.92478
Sevir.2G079400	(1 of 4) PTHR31194:SF0 - ETHYLENE-RESPONSIVE TRANSCRIPTION FACTOR CRF3-RELATED	0.92454
Sevir.7G079700	(1 of 1) K02685 - DNA primase large subunit (PRI2)	0.92438
Sevir.4G281000	(1 of 18) PF00560//PF07714//PF08263//PF13855 - Leucine Rich Repeat (LRR_1) // Protein tyrosine kinase (Pkinase_Tyr) // Leucine rich repeat N-terminal domain (LRRNT_2) // Leucine rich repeat (LRR_8)	0.92285
Sevir.1G024300		0.92231
Sevir.9G459100	(1 of 186) PF00847 - AP2 domain (AP2)	0.9223
Sevir.3G087500	(1 of 1) PTHR11081:SF27 - 5'-3' EXONUCLEASE FAMILY PROTEIN	0.92218
Sevir.6G086400		0.92195
Sevir.9G147100	(1 of 2) PTHR36381:SF1 - ETHYLENE-REGULATED NUCLEAR PROTEIN ERT2-LIKE PROTEIN-RELATED	0.92029
Sevir.2G280300	(1 of 7) PTHR31190:SF30 - ETHYLENE-RESPONSIVE TRANSCRIPTION FACTOR 15-RELATED	0.92028
Sevir.8G059900		0.91942
Sevir.5G357700	(1 of 2) PTHR11926//PTHR11926:SF287 - GLUCOSYL/GLUCURONOSYL TRANSFERASES // SUBFAMILY NOT NAMED	0.9182
Sevir.1G019500	(1 of 2) PTHR13301//PTHR13301:SF50 - X-BOX TRANSCRIPTION FACTOR-RELATED // SUBFAMILY NOT NAMED	0.91783
Sevir.5G009700		0.91719
Sevir.7G321700	(1 of 2) PTHR31810:SF2 - METACASPASE-9	0.91589
Sevir.6G048100		0.91438
Sevir.9G373300	(1 of 4) PTHR10209//PTHR10209:SF158 - OXIDOREDUCTASE, 2OG-FE II OXYGENASE FAMILY PROTEIN // SUBFAMILY NOT NAMED	0.91374
Sevir.2G353700	(1 of 2) PTHR23213//PTHR23213:SF234 - FORMIN-RELATED // SUBFAMILY NOT NAMED	0.91343
Sevir.9G365900	(1 of 1) 1.1.1.314 - Germacrene A alcohol dehydrogenase	0.91332
Sevir.5G030500		0.91267
Sevir.7G252700	(1 of 21) PF03763 - Remorin, C-terminal region (Remorin_C)	0.91242
Sevir.2G214200	(1 of 1) PTHR23315:SF59 - ARMADILLO/BETA-CATENIN-LIKE REPEAT-CONTAINING PROTEIN-RELATED	0.91205
Sevir.5G072600	(1 of 6) 2.4.1.10 - Levansucrase / Sucrose 6-fructosyltransferase	0.91184
Sevir.3G056400	(1 of 1) PTHR11514//PTHR11514:SF48 - MYC // SUBFAMILY NOT NAMED	0.91182
Sevir.2G385000	(1 of 1) PTHR31636:SF51 - SCARECROW-LIKE PROTEIN 32	0.91126
Sevir.4G012200		0.91084
Sevir.5G334100		0.91058
Sevir.7G184400		0.91045
Sevir.1G018400	(1 of 8) PF11145 - Protein of unknown function (DUF2921) (DUF2921)	0.90989
Sevir.5G241400		0.90883
Sevir.9G543900	(1 of 2) PTHR11953:SF0 - EXOSOME COMPLEX COMPONENT RRP41	0.90874
Sevir.9G144700	(1 of 2) PTHR11040//PTHR11040:SF78 - ZINC/IRON TRANSPORTER // SUBFAMILY NOT NAMED	0.90856
Sevir.5G078500	(1 of 41) 3.1.4.46 - Glycerophosphodiester phosphodiesterase / Glycerophosphoryl diester phosphodiesterase	0.90774
Sevir.3G234100	(1 of 4) PF08547 - Complex I intermediate-associated protein 30 (CIA30) (CIA30)	0.9071
Sevir.6G144400		0.90616
Sevir.5G443300	(1 of 20) PF09425 - Divergent CCT motif (CCT_2)	0.90598
Sevir.9G183800		0.90576
Sevir.2G140500	(1 of 9) PF05347 - Complex 1 protein (LYR family) (Complex1_LYR)	0.90459
Sevir.9G371700		0.90422
Sevir.4G200300		0.90371
Sevir.3G427600	(1 of 3) PTHR21027 - TRNA-SPLICING ENDONUCLEASE SUBUNIT SEN54	0.9033
Sevir.9G057300	(1 of 2) 2.3.1.1//2.3.1.82 - Amino-acid N-acetyltransferase / N-acetylglutamate synthase // Aminoglycoside 6'-N-acetyltransferase / Kanamycin 6'-N-acetyltransferase	0.90303
Sevir.7G287400	(1 of 2) PTHR21596:SF12 - PROTEIN SUPPRESSOR OF GENE SILENCING 3	0.9029
Sevir.4G228300	(1 of 1) PTHR32295:SF15 - PROTEIN IQ-DOMAIN 33	0.90253
Sevir.9G437800		0.90237
Sevir.2G027500	(1 of 2) PTHR22594//PTHR22594:SF32 - ASPARTYL/LYSYL-TRNA SYNTHETASE // SUBFAMILY NOT NAMED	0.90236
Sevir.1G386900	(1 of 1) PTHR34537:SF2 - FERREDOXIN-LIKE PROTEIN	0.902
Sevir.4G098900	(1 of 1) PTHR22835//PTHR22835:SF267 - ZINC FINGER FYVE DOMAIN CONTAINING PROTEIN // SUBFAMILY NOT NAMED	0.90163
Sevir.6G177000	(1 of 1) PTHR11668//PTHR11668:SF244 - SERINE/THREONINE PROTEIN PHOSPHATASE // SUBFAMILY NOT NAMED	0.90149
Sevir.5G090900	(1 of 7) PTHR11527//PTHR11527:SF152 - SMALL HEAT-SHOCK PROTEIN HSP20 FAMILY // SUBFAMILY NOT NAMED	0.90087
Sevir.7G063300	(1 of 2) PF09133 - SANTA (SANT Associated) (SANTA)	0.90063
Sevir.2G304800	(1 of 8) 2.3.1.138 - Putrescine N-hydroxycinnamoyltransferase	0.90006
Sevir.3G306100		0.89931
Sevir.7G315300	(1 of 8) PF06075 - Plant protein of unknown function (DUF936) (DUF936)	0.89904
Sevir.7G166700		0.89872
Sevir.1G310600	(1 of 1) PTHR22952:SF110 - BZIP PROTEIN (ATBZIP48)-RELATED	0.89843
Sevir.6G117600	(1 of 1) PTHR14773:SF0 - WD REPEAT-CONTAINING PROTEIN 76	0.89808
Sevir.1G274000	(1 of 5) PTHR31086:SF4 - ALUMINUM-ACTIVATED MALATE TRANSPORTER 10	0.89791
Sevir.9G158000	(1 of 24) KOG0513 - Ca2+-independent phospholipase A2	0.8974
Sevir.5G152100		0.89601
Sevir.1G002900	(1 of 3) K02940 - large subunit ribosomal protein L9e (RP-L9e, RPL9)	0.89502
Sevir.5G452600		0.89438
Sevir.9G253400		0.89335
Sevir.4G034300		0.89285
Sevir.9G259300	(1 of 1) PTHR24298:SF66 - CYTOCHROME P450 78A7	0.89284
Sevir.8G104100		0.89252
Sevir.9G395800	(1 of 1) K13083 - flavonoid 3',5'-hydroxylase (CYP75A)	0.89232
Sevir.5G099800		0.89149
Sevir.1G346900	(1 of 4) PTHR10795//PTHR10795:SF406 - PROPROTEIN CONVERTASE SUBTILISIN/KEXIN // SUBFAMILY NOT NAMED	0.88985
Sevir.2G271900		0.88894
Sevir.4G018300		0.88859
Sevir.2G310700		0.8877
Sevir.6G188800	(1 of 1) PTHR23024//PTHR23024:SF134 - MEMBER OF 'GDXG' FAMILY OF LIPOLYTIC ENZYMES // SUBFAMILY NOT NAMED	0.88675
Sevir.2G345400	(1 of 21) PTHR11260//PTHR11260:SF248 - GLUTATHIONE S-TRANSFERASE, GST, SUPERFAMILY, GST DOMAIN CONTAINING // SUBFAMILY NOT NAMED	0.8862
Sevir.7G083600	(1 of 4) PTHR24223:SF165 - ABC TRANSPORTER C FAMILY MEMBER 15-RELATED	0.88566
Sevir.2G297100		0.88468
Sevir.1G163300	(1 of 2) PTHR22849//PTHR22849:SF42 - WDSAM1 PROTEIN // SUBFAMILY NOT NAMED	0.8844
Sevir.2G304100	(1 of 1) PTHR10257//PTHR10257:SF28 - SERINE/THREONINE PROTEIN PHOSPHATASE 2A PP2A REGULATORY SUBUNIT B // SUBFAMILY NOT NAMED	0.8838
Sevir.3G247000		0.88325
Sevir.9G112100	(1 of 1321) 2.7.11.1 - Non-specific serine/threonine protein kinase / Threonine-specific protein kinase	0.88242
Sevir.7G018500	(1 of 4) PTHR12203//PTHR12203:SF31 - KDEL LYS-ASP-GLU-LEU CONTAINING - RELATED // SUBFAMILY NOT NAMED	0.88094
Sevir.3G046000	(1 of 1) PTHR11254//PTHR11254:SF327 - HECT DOMAIN UBIQUITIN-PROTEIN LIGASE // SUBFAMILY NOT NAMED	0.87978
Sevir.5G361200		0.87918
Sevir.9G536700		0.87874
Sevir.8G033800	(1 of 2) PTHR11362:SF13 - PROTEIN TERMINAL FLOWER 1	0.87861
Sevir.2G189500	(1 of 2) PTHR32219:SF2 - PROTON PUMP-INTERACTOR 1-RELATED	0.87797
Sevir.5G456300	(1 of 130) PF02365 - No apical meristem (NAM) protein (NAM)	0.87785
Sevir.1G289100	(1 of 2) PTHR10687//PTHR10687:SF23 - SECRETORY CARRIER-ASSOCIATED MEMBRANE PROTEIN SCAMP // SUBFAMILY NOT NAMED	0.87746
Sevir.2G442500	(1 of 29) PF01190 - Pollen proteins Ole e I like (Pollen_Ole_e_I)	0.87684
Sevir.9G523600	(1 of 2) PTHR12741:SF21 - CALLOSE SYNTHASE 3	0.87615
Sevir.1G030100	(1 of 6) PTHR14155//PTHR14155:SF165 - RING FINGER DOMAIN-CONTAINING // SUBFAMILY NOT NAMED	0.87296
Sevir.6G020200		0.8728
Sevir.9G134900	(1 of 1) PTHR11654//PTHR11654:SF129 - OLIGOPEPTIDE TRANSPORTER-RELATED // SUBFAMILY NOT NAMED	0.87192
Sevir.3G401800	(1 of 121) PF12937 - F-box-like (F-box-like)	0.87034
Sevir.3G056700		0.86944
Sevir.6G015400	(1 of 3) PTHR23155//PTHR23155:SF444 - LEUCINE-RICH REPEAT-CONTAINING PROTEIN // SUBFAMILY NOT NAMED	0.86867
Sevir.2G054400	(1 of 2) PTHR33044:SF13 - BIFUNCTIONAL INHIBITOR/LIPID-TRANSFER PROTEIN/SEED STORAGE 2S ALBUMIN-LIKE PROTEIN-RELATED	0.8676
Sevir.9G138200	(1 of 1) PTHR11850//PTHR11850:SF128 - HOMEOBOX PROTEIN TRANSCRIPTION FACTORS // SUBFAMILY NOT NAMED	0.86586
Sevir.3G205600		0.86452
Sevir.1G130000	(1 of 4) PTHR11206//PTHR11206:SF118 - MULTIDRUG RESISTANCE PROTEIN // SUBFAMILY NOT NAMED	0.86431
Sevir.7G014600	(1 of 2) PF13462 - Thioredoxin (Thioredoxin_4)	0.86402
Sevir.8G206500		0.86388
Sevir.7G059200		0.86343
Sevir.3G123000	(1 of 1) PTHR12000//PTHR12000:SF19 - HEMOGLOBINASE FAMILY MEMBER // SUBFAMILY NOT NAMED	0.86336
Sevir.9G487200	(1 of 2) KOG2966 - Uncharacterized conserved protein	0.86251
Sevir.9G379400	(1 of 1) PTHR32227:SF59 - O-GLYCOSYL HYDROLASES FAMILY 17 PROTEIN	0.86233
Sevir.3G055900		0.8615
Sevir.5G160300	(1 of 2) 5.4.99.48 - Achilleol B synthase	0.861
Sevir.6G076200	(1 of 2) PTHR10694//PTHR10694:SF50 - JUMONJI DOMAIN CONTAINING PROTEIN // SUBFAMILY NOT NAMED	0.85967
Sevir.2G061000	(1 of 14) PTHR23155//PTHR23155:SF498 - LEUCINE-RICH REPEAT-CONTAINING PROTEIN // SUBFAMILY NOT NAMED	0.85883
Sevir.5G113700	(1 of 2) K03858 - phosphatidylinositol glycan, class H (PIGH, GPI15)	0.85677
Sevir.1G245000	(1 of 3) K13064 - phenylalanine/tyrosine ammonia-lyase (PTAL)	0.85618
Sevir.6G082200	(1 of 4) PF07466 - Protein of unknown function (DUF1517) (DUF1517)	0.8554
Sevir.1G284800	(1 of 2) PTHR14155//PTHR14155:SF120 - RING FINGER DOMAIN-CONTAINING // SUBFAMILY NOT NAMED	0.8554
Sevir.3G412000	(1 of 4) PTHR23155//PTHR23155:SF627 - LEUCINE-RICH REPEAT-CONTAINING PROTEIN // SUBFAMILY NOT NAMED	0.85494
Sevir.5G220000	(1 of 284) PF00646 - F-box domain (F-box)	0.8547
Sevir.9G364600	(1 of 28) PF08224 - Domain of unknown function (DUF1719) (DUF1719)	0.854
Sevir.2G042400	(1 of 1) PTHR10168//PTHR10168:SF76 - GLUTAREDOXIN // SUBFAMILY NOT NAMED	0.85299
Sevir.2G338200	(1 of 2) PTHR11043//PTHR11043:SF7 - ZETA-COAT PROTEIN // SUBFAMILY NOT NAMED	0.85242
Sevir.1G212700	(1 of 3) PTHR11945:SF144 - AGAMOUS-LIKE MADS-BOX PROTEIN AGL17-RELATED	0.85195
Sevir.5G115500	(1 of 2) PTHR10992//PTHR10992:SF858 - ALPHA/BETA HYDROLASE FOLD-CONTAINING PROTEIN // SUBFAMILY NOT NAMED	0.85176
Sevir.3G358400	(1 of 1) PTHR11972//PTHR11972:SF61 - NADPH OXIDASE // SUBFAMILY NOT NAMED	0.851
Sevir.2G305500	(1 of 16) PF05056 - Protein of unknown function (DUF674) (DUF674)	0.85094
Sevir.4G150000	(1 of 1) PTHR19241//PTHR19241:SF270 - ATP-BINDING CASSETTE TRANSPORTER // SUBFAMILY NOT NAMED	0.85059
Sevir.9G407400	(1 of 2) PTHR31346:SF5 - DAG-LIKE PROTEIN	0.85041
Sevir.2G118000	(1 of 70) PF01657 - Salt stress response/antifungal (Stress-antifung)	0.85019

## Sheet: Co-exp SvMYB14
	Sevir.1G351600_SvMYB14
	Pearson Correlated Expression	Number
	There are 76 genes with correlated expression > 0.85
	Genes highlighted in BLUE: phenylpropanoid-related	1
	Genes highlighted in YELLOW: lignin biosynthetic genes	0
	Genes highlighted in ORANGE: lignin-related	2
		3	TOTAL
Gene		Correlation
Sevir.8G187800	(1 of 5) PTHR11177:SF214 - ACIDIC ENDOCHITINASE	0.97448
Sevir.2G265900		0.95233
Sevir.5G052600	(1 of 1) PTHR31388:SF4 - PEROXIDASE 9	0.92935
Sevir.7G276500	(1 of 158) 1.11.1.7 - Peroxidase / Lactoperoxidase	0.91521
Sevir.9G253100	(1 of 2) PTHR10209:SF144 - IRON/ASCORBATE OXIDOREDUCTASE DDB_G0283291-RELATED	0.91275
Sevir.9G073400	(1 of 2) PTHR10641:SF654 - TRANSCRIPTION FACTOR RAX1-RELATED	0.91144
Sevir.8G160700	(1 of 8) KOG3399 - Predicted Yippee-type zinc-binding protein	0.9081
Sevir.9G219900		0.90708
Sevir.5G103600	(1 of 48) PF00069//PF00560//PF08263//PF13855 - Protein kinase domain (Pkinase) // Leucine Rich Repeat (LRR_1) // Leucine rich repeat N-terminal domain (LRRNT_2) // Leucine rich repeat (LRR_8)	0.90536
Sevir.4G296600	(1 of 10) PTHR22835//PTHR22835:SF116 - ZINC FINGER FYVE DOMAIN CONTAINING PROTEIN // SUBFAMILY NOT NAMED	0.90172
Sevir.8G212200	(1 of 40) K05909 - laccase (E1.10.3.2)	0.90144
Sevir.2G261600	(1 of 4) 2.4.1.5 - Dextransucrase / Sucrose 6-glucosyltransferase	0.88742
Sevir.2G228800	(1 of 27) 1.14.13.21 - Flavonoid 3'-monooxygenase / Flavonoid 3'-hydroxylase	0.88711
Sevir.1G113500	(1 of 4) PTHR15288 - SUPPRESSION OF TUMORIGENICITY 5 ST5	0.88476
Sevir.7G314600		0.88208
Sevir.6G135700	(1 of 2) PTHR11132//PTHR11132:SF85 - SOLUTE CARRIER FAMILY 35 // SUBFAMILY NOT NAMED	0.88195
Sevir.6G087200	(1 of 9) PTHR11746//PTHR11746:SF95 - O-METHYLTRANSFERASE // SUBFAMILY NOT NAMED	0.88188
Sevir.7G168900		0.88051
Sevir.4G193100	(1 of 2) PTHR23308:SF2 - KANADAPTIN	0.87966
Sevir.3G230100	(1 of 5) PF09177 - Syntaxin 6, N-terminal (Syntaxin-6_N)	0.87958
Sevir.8G181100	(1 of 7) PF07676 - WD40-like Beta Propeller Repeat (PD40)	0.87837
Sevir.6G035700		0.87676
Sevir.1G088400	(1 of 1) K13102 - DNA/RNA-binding protein KIN17 (KIN)	0.87613
Sevir.8G181000	(1 of 1321) 2.7.11.1 - Non-specific serine/threonine protein kinase / Threonine-specific protein kinase	0.87419
Sevir.7G128300	(1 of 71) KOG0254 - Predicted transporter (major facilitator superfamily)	0.87335
Sevir.7G020200		0.87272
Sevir.4G236200	(1 of 4) K07936 - GTP-binding nuclear protein Ran (RAN)	0.8726
Sevir.8G230900	(1 of 5) 2.1.1.229 - tRNA (carboxymethyluridine(34)-5-O)-methyltransferase / tRNA methyltransferase 9	0.87253
Sevir.5G272300		0.87198
Sevir.5G278900	(1 of 1) PTHR12161:SF5 - PROTEIN ISTR-1, ISOFORM A	0.87124
Sevir.1G333400	(1 of 3) PF04791 - LMBR1-like membrane protein (LMBR1)	0.87091
Sevir.9G187500	(1 of 3) K10695 - E3 ubiquitin-protein ligase RNF1/2 [EC:6.3.2.19] (RNF1_2)	0.87073
Sevir.7G245800	(1 of 2) PF09446 - VMA21-like domain (VMA21)	0.87038
Sevir.6G122400	(1 of 64) 3.2.1.39 - Glucan endo-1,3-beta-D-glucosidase / Laminarinase	0.86993
Sevir.3G398500	(1 of 1) PTHR12446//PTHR12446:SF25 - TESMIN/TSO1-RELATED // SUBFAMILY NOT NAMED	0.86936
Sevir.9G487700	(1 of 1) PTHR11685:SF119 - E3 UBIQUITIN-PROTEIN LIGASE ARI2-RELATED	0.86901
Sevir.7G248400		0.86857
Sevir.9G348300	(1 of 1) PTHR21245:SF2 - RNA-BINDING PROTEIN 18-RELATED	0.86797
Sevir.3G009100	(1 of 1) PTHR12542//PTHR12542:SF33 - EXOCYST COMPLEX PROTEIN EXO70 // SUBFAMILY NOT NAMED	0.86775
Sevir.4G093900	(1 of 4) PTHR13169 - UBIQUITIN-LIKE PROTEIN 3 HCG-1 PROTEIN	0.86752
Sevir.3G293700	(1 of 3) 3.2.2.23 - DNA-formamidopyrimidine glycosylase / Formamidopyrimidine-DNA glycosylase	0.86714
Sevir.8G063900	(1 of 8) PTHR23155//PTHR23155:SF621 - LEUCINE-RICH REPEAT-CONTAINING PROTEIN // SUBFAMILY NOT NAMED	0.8666
Sevir.3G059400	(1 of 3) K07393 - putative glutathione S-transferase (ECM4)	0.86551
Sevir.5G367900		0.86521
Sevir.4G047800	(1 of 95) PF03478 - Protein of unknown function (DUF295) (DUF295)	0.86488
Sevir.9G358300	(1 of 4) PTHR10209//PTHR10209:SF158 - OXIDOREDUCTASE, 2OG-FE II OXYGENASE FAMILY PROTEIN // SUBFAMILY NOT NAMED	0.86421
Sevir.8G243700		0.8637
Sevir.4G297500	(1 of 37) PF03087 - Arabidopsis protein of unknown function (DUF241)	0.86364
Sevir.7G239300		0.86318
Sevir.5G184800	(1 of 1) PTHR15606:SF3 - GPALPP MOTIFS-CONTAINING PROTEIN 1	0.86024
Sevir.6G053000	(1 of 86) PF02362 - B3 DNA binding domain (B3)	0.85921
Sevir.8G010500		0.85852
Sevir.1G325300	(1 of 1) PTHR10857//PTHR10857:SF12 - COPINE // SUBFAMILY NOT NAMED	0.85777
Sevir.2G143900	(1 of 1) PTHR33477:SF3 - EMB	0.85599
Sevir.3G221700	(1 of 2) K10575 - ubiquitin-conjugating enzyme E2 G1 (UBE2G1, UBC7)	0.85594
Sevir.1G324000	(1 of 1) PTHR11615:SF81 - CASPARIAN STRIP MEMBRANE PROTEIN 5	0.85514
Sevir.4G026700	(1 of 1) PTHR31447:SF1 - 2-OXOGLUTARATE (2OG) AND FE(II)-DEPENDENT OXYGENASE-LIKE PROTEIN	0.85509
Sevir.1G055100	(1 of 7) PTHR24221:SF141 - ABC TRANSPORTER B FAMILY MEMBER 15-RELATED	0.8549
Sevir.8G197400	(1 of 1321) 2.7.11.1 - Non-specific serine/threonine protein kinase / Threonine-specific protein kinase	0.85413
Sevir.3G414100		0.85407
Sevir.2G014400	(1 of 5) PF00560//PF00931 - Leucine Rich Repeat (LRR_1) // NB-ARC domain (NB-ARC)	0.85364
Sevir.9G070700		0.85266
Sevir.1G083200	(1 of 48) PF00069//PF00560//PF08263//PF13855 - Protein kinase domain (Pkinase) // Leucine Rich Repeat (LRR_1) // Leucine rich repeat N-terminal domain (LRRNT_2) // Leucine rich repeat (LRR_8)	0.85264
Sevir.7G235100	(1 of 1) PTHR12276:SF7 - CLATHRIN INTERACTOR EPSIN 1	0.85213
Sevir.1G164600	(1 of 42) PF07883 - Cupin domain (Cupin_2)	0.85185
Sevir.5G031400		0.85171
Sevir.5G163400	(1 of 1) PTHR13622//PTHR13622:SF6 - THIAMIN PYROPHOSPHOKINASE // SUBFAMILY NOT NAMED	0.85161
Sevir.2G278400	(1 of 2) PTHR22883//PTHR22883:SF58 - ZINC FINGER DHHC DOMAIN CONTAINING PROTEIN // SUBFAMILY NOT NAMED	0.85127
Sevir.1G177800		0.85112
Sevir.9G238900		0.85112
Sevir.1G208400	(1 of 71) KOG0254 - Predicted transporter (major facilitator superfamily)	0.85088
Sevir.9G401100	(1 of 1) PTHR12277:SF51 - ALPHA/BETA HYDROLASE FOLD-1 DOMAIN-CONTAINING PROTEIN	0.85067
Sevir.6G218400	(1 of 8) PF04654 - Protein of unknown function, DUF599 (DUF599)	0.85053
Sevir.8G095000	(1 of 4) PTHR11746//PTHR11746:SF91 - O-METHYLTRANSFERASE // SUBFAMILY NOT NAMED	0.8504
Sevir.5G341900	(1 of 4) PTHR12864 - RAN BINDING PROTEIN 9-RELATED	0.85036
Sevir.7G273300	(1 of 1) K11366 - ubiquitin carboxyl-terminal hydrolase 22/27/51 [EC:3.4.19.12] (USP22_27_51, UBP8)	0.85026

## Sheet: Co-exp SvMYB18
	Sevir.2G208100_SvMYB18
	Pearson Correlated Expression	Number
	There are 790 genes with correlated expression > 0.85
	Genes highlighted in BLUE: phenylpropanoid-related	7
	Genes highlighted in YELLOW: lignin biosynthetic genes	4
	Genes highlighted in ORANGE: lignin-related	6
		17	TOTAL
Gene		Correlation
Sevir.9G086800	(1 of 10) PF04833 - COBRA-like protein (COBRA)	0.96759
Sevir.3G425500	(1 of 3) 1.1.5.2 - Quinoprotein glucose dehydrogenase (PQQ, quinone) / Quinoprotein D-glucose dehydrogenase	0.96218
Sevir.5G154500	(1 of 158) 1.11.1.7 - Peroxidase / Lactoperoxidase	0.95656
Sevir.4G056400	(1 of 24) PF07714//PF13947 - Protein tyrosine kinase (Pkinase_Tyr) // Wall-associated receptor kinase galacturonan-binding (GUB_WAK_bind)	0.95278
Sevir.5G039400	(1 of 2) PTHR11817:SF5 - PYRUVATE KINASE-RELATED	0.94938
Sevir.2G120000	(1 of 1) PTHR14499:SF11 - PROTEIN VM106R.1	0.94783
Sevir.4G119200	(1 of 1) PTHR14950//PTHR14950:SF29 - HELICASE-RELATED // SUBFAMILY NOT NAMED	0.94401
Sevir.3G101200	(1 of 48) PF00069//PF00560//PF08263//PF13855 - Protein kinase domain (Pkinase) // Leucine Rich Repeat (LRR_1) // Leucine rich repeat N-terminal domain (LRRNT_2) // Leucine rich repeat (LRR_8)	0.94134
Sevir.8G246300	(1 of 3) PTHR10218:SF224 - GUANINE NUCLEOTIDE-BINDING PROTEIN ALPHA-1 SUBUNIT	0.9375
Sevir.9G140500		0.93673
Sevir.9G130200		0.93645
Sevir.7G278800	(1 of 1) PTHR24423//PTHR24423:SF545 - TWO-COMPONENT SENSOR HISTIDINE KINASE // SUBFAMILY NOT NAMED	0.9352
Sevir.5G082000	(1 of 1) PTHR19297//PTHR19297:SF70 - GLYCOSYLTRANSFERASE 14 FAMILY MEMBER // SUBFAMILY NOT NAMED	0.93408
Sevir.4G302800		0.93337
Sevir.1G329300	(1 of 1) PTHR10174//PTHR10174:SF124 - RETINALDEHYDE BINDING PROTEIN-RELATED // SUBFAMILY NOT NAMED	0.93286
Sevir.2G248400	(1 of 4) PTHR14155//PTHR14155:SF101 - RING FINGER DOMAIN-CONTAINING // SUBFAMILY NOT NAMED	0.93258
Sevir.8G075300	(1 of 4) K06995 - uncharacterized protein (K06995)	0.93052
Sevir.3G201300	(1 of 5) 2.7.1.137 - Phosphatidylinositol 3-kinase / Type III phosphoinositide 3-kinase	0.93011
Sevir.5G343000	(1 of 2) 2.7.4.21 - Inositol-hexakisphosphate kinase / IP6K	0.92769
Sevir.5G353000	(1 of 1) PTHR13902:SF3 - GB	0.92764
Sevir.5G078200	(1 of 1) PTHR11627:SF8 - FRUCTOSE-BISPHOSPHATE ALDOLASE 3, CHLOROPLASTIC-RELATED	0.9264
Sevir.2G368100	(1 of 1) PTHR27003:SF71 - LEUCINE-RICH REPEAT (LRR) FAMILY PROTEIN	0.92579
Sevir.2G164100		0.92566
Sevir.2G170100	(1 of 1) PTHR27000:SF48 - RECEPTOR-LIKE PROTEIN KINASE BRI1-LIKE 3-RELATED	0.92466
Sevir.5G353800	(1 of 12) KOG1546 - Metacaspase involved in regulation of apoptosis	0.92443
Sevir.4G202400	(1 of 1) PTHR24423:SF475 - HISTIDINE KINASE 5	0.92421
Sevir.7G133900	(1 of 1) PTHR22950:SF327 - LYSINE HISTIDINE TRANSPORTER-LIKE 6	0.92398
Sevir.4G072600	(1 of 4) PTHR10314//PTHR10314:SF114 - SER/THR DEHYDRATASE, TRP SYNTHASE // SUBFAMILY NOT NAMED	0.92304
Sevir.8G232300	(1 of 3) PTHR24006:SF442 - PROTEIN GADR-4	0.92232
Sevir.J010600	(1 of 7) PF03352 - Methyladenine glycosylase (Adenine_glyco)	0.92222
Sevir.4G167500	(1 of 6) PTHR11206//PTHR11206:SF162 - MULTIDRUG RESISTANCE PROTEIN // SUBFAMILY NOT NAMED	0.92135
Sevir.1G196600	(1 of 2) PTHR18929//PTHR18929:SF109 - PROTEIN DISULFIDE ISOMERASE // SUBFAMILY NOT NAMED	0.91927
Sevir.9G568800	(1 of 1) K15277 - solute carrier family 35 (adenosine 3'-phospho 5'-phosphosulfate transporter), member B3 (SLC35B3, PAPST2)	0.91866
Sevir.3G398900	(1 of 2) PTHR23257:SF499 - KINASE LIKE PROTEIN	0.91695
Sevir.2G361300	(1 of 5) K15014 - solute carrier family 29 (equilibrative nucleoside transporter), member 1/2/3 (SLC29A1_2_3, ENT1_2_3)	0.91689
Sevir.8G171100	(1 of 98) PF04578//PF13968 - Protein of unknown function, DUF594 (DUF594) // Domain of unknown function (DUF4220) (DUF4220)	0.91689
Sevir.8G208400	(1 of 16) PF13401 - AAA domain (AAA_22)	0.91674
Sevir.3G176700	(1 of 1) 1.10.2.2//2.7.1.11//3.4.24.64 - Quinol--cytochrome-c reductase / Ubiquinone--cytochrome-c oxidoreductase // 6-phosphofructokinase / Phosphohexokinase // Mitochondrial processing peptidase / Processing enhancing peptidase	0.91634
Sevir.6G181100	(1 of 3) PTHR11746//PTHR11746:SF108 - O-METHYLTRANSFERASE // SUBFAMILY NOT NAMED	0.9161
Sevir.8G259400	(1 of 16) PTHR23155//PTHR23155:SF550 - LEUCINE-RICH REPEAT-CONTAINING PROTEIN // SUBFAMILY NOT NAMED	0.9156
Sevir.2G128300	(1 of 4) PTHR19139//PTHR19139:SF137 - AQUAPORIN TRANSPORTER // SUBFAMILY NOT NAMED	0.91534
Sevir.3G225400	(1 of 2) PTHR12859 - PRA1 PROTEIN	0.91524
Sevir.6G105900	(1 of 15) 1.3.3.8 - Tetrahydroberberine oxidase / THB oxidase	0.9149
Sevir.9G379800	(1 of 6) K07300 - Ca2+:H+ antiporter (chaA, CAX)	0.91476
Sevir.4G091500	(1 of 2) PTHR10502//PTHR10502:SF116 - ANNEXIN // SUBFAMILY NOT NAMED	0.91449
Sevir.2G312800		0.91403
Sevir.1G330800	(1 of 2) PTHR10502//PTHR10502:SF116 - ANNEXIN // SUBFAMILY NOT NAMED	0.91375
Sevir.9G277300	(1 of 2) PTHR11206//PTHR11206:SF176 - MULTIDRUG RESISTANCE PROTEIN // SUBFAMILY NOT NAMED	0.91368
Sevir.2G207300	(1 of 3) PTHR11695//PTHR11695:SF563 - ALCOHOL DEHYDROGENASE RELATED // SUBFAMILY NOT NAMED	0.91358
Sevir.1G067200	(1 of 35) PF02485 - Core-2/I-Branching enzyme (Branch)	0.91315
Sevir.1G264300	(1 of 3) PTHR19139:SF134 - AQUAPORIN TIP2-3-RELATED	0.91298
Sevir.8G181500		0.91278
Sevir.3G278000	(1 of 3) PTHR10366//PTHR10366:SF379 - NAD DEPENDENT EPIMERASE/DEHYDRATASE // SUBFAMILY NOT NAMED	0.91211
Sevir.6G110100	(1 of 14) PF04576 - Zein-binding (Zein-binding)	0.91207
Sevir.9G553500	(1 of 159) PF00010 - Helix-loop-helix DNA-binding domain (HLH)	0.91189
Sevir.3G053200	(1 of 158) 1.11.1.7 - Peroxidase / Lactoperoxidase	0.91181
Sevir.1G344700	(1 of 1) PTHR12632//PTHR12632:SF10 - TRANSCRIPTION FACTOR NF-Y ALPHA-RELATED // SUBFAMILY NOT NAMED	0.91129
Sevir.9G375500	(1 of 3) PTHR10783:SF26 - SPX DOMAIN-CONTAINING PROTEIN 3	0.91129
Sevir.1G347100	(1 of 4) PTHR10795//PTHR10795:SF406 - PROPROTEIN CONVERTASE SUBTILISIN/KEXIN // SUBFAMILY NOT NAMED	0.91115
Sevir.1G310200	(1 of 3) PTHR11926//PTHR11926:SF203 - GLUCOSYL/GLUCURONOSYL TRANSFERASES // SUBFAMILY NOT NAMED	0.91103
Sevir.1G144900		0.9103
Sevir.9G425800	(1 of 108) PF03106 - WRKY DNA -binding domain (WRKY)	0.90988
Sevir.3G109200	(1 of 2) PTHR10052:SF5 - RIBOSOMAL PROTEIN L18AE FAMILY PROTEIN	0.90962
Sevir.5G340400	(1 of 1) PTHR12895:SF9 - DYMECLIN	0.9093
Sevir.4G184900	(1 of 15) PF03181 - BURP domain (BURP)	0.90922
Sevir.6G060000	(1 of 4) PTHR19139//PTHR19139:SF159 - AQUAPORIN TRANSPORTER // SUBFAMILY NOT NAMED	0.9091
Sevir.9G437600	(1 of 1) PTHR13058:SF19 - PROTEIN W02F12.4, ISOFORM D	0.90905
Sevir.9G167500	(1 of 2) PTHR11461:SF171 - SERINE PROTEASE INHIBITOR (SERPIN) FAMILY PROTEIN-RELATED	0.90865
Sevir.9G177800	(1 of 3) PTHR14950:SF19 - ENDORIBONUCLEASE DICER HOMOLOG 2	0.90858
Sevir.9G128100	(1 of 1) PTHR10566:SF58 - PROTEIN D2023.6	0.90829
Sevir.8G211500	(1 of 6) PTHR23155//PTHR23155:SF531 - LEUCINE-RICH REPEAT-CONTAINING PROTEIN // SUBFAMILY NOT NAMED	0.90826
Sevir.8G005400	(1 of 3) PTHR12771//PTHR12771:SF25 - ENGULFMENT AND CELL MOTILITY // SUBFAMILY NOT NAMED	0.90821
Sevir.3G026000	(1 of 1) PTHR31682:SF4 - UDP-ARABINOPYRANOSE MUTASE 5-RELATED	0.90786
Sevir.3G140700	(1 of 1) PTHR11064//PTHR11064:SF49 - CCAAT-BINDING TRANSCRIPTION FACTOR-RELATED // SUBFAMILY NOT NAMED	0.90779
Sevir.9G574000	(1 of 2) PTHR22814//PTHR22814:SF52 - COPPER TRANSPORT PROTEIN ATOX1-RELATED // SUBFAMILY NOT NAMED	0.9077
Sevir.4G034100		0.90748
Sevir.1G020600	(1 of 1) PTHR30523//PTHR30523:SF10 - PHOSPHOENOLPYRUVATE CARBOXYLASE // SUBFAMILY NOT NAMED	0.90728
Sevir.2G197200	(1 of 13) KOG1330 - Sugar transporter/spinster transmembrane protein	0.90728
Sevir.7G337400	(1 of 3) PTHR31388:SF24 - PEROXIDASE 52	0.90715
Sevir.2G194900	(1 of 4) 1.10.3.2//1.10.3.3 - Laccase / Urishiol oxidase // L-ascorbate oxidase / Ascorbase	0.90715
Sevir.3G169600	(1 of 2) PTHR11200//PTHR11200:SF139 - INOSITOL 5-PHOSPHATASE // SUBFAMILY NOT NAMED	0.90709
Sevir.9G306500	(1 of 2) PTHR11514//PTHR11514:SF35 - MYC // SUBFAMILY NOT NAMED	0.90683
Sevir.6G243600	(1 of 2) PTHR22953:SF46 - INACTIVE PURPLE ACID PHOSPHATASE 2-RELATED	0.9065
Sevir.5G045600	(1 of 3) PTHR23155//PTHR23155:SF642 - LEUCINE-RICH REPEAT-CONTAINING PROTEIN // SUBFAMILY NOT NAMED	0.90645
Sevir.3G137800	(1 of 1) PTHR24055//PTHR24055:SF218 - MITOGEN-ACTIVATED PROTEIN KINASE // SUBFAMILY NOT NAMED	0.90644
Sevir.9G495100	(1 of 1) PTHR22953:SF20 - INACTIVE PURPLE ACID PHOSPHATASE 1-RELATED	0.90631
Sevir.7G066400		0.90617
Sevir.8G227200	(1 of 43) PF04535 - Domain of unknown function (DUF588) (DUF588)	0.90565
Sevir.3G262700	(1 of 6) PTHR23155//PTHR23155:SF509 - LEUCINE-RICH REPEAT-CONTAINING PROTEIN // SUBFAMILY NOT NAMED	0.90546
Sevir.5G047600	(1 of 1321) 2.7.11.1 - Non-specific serine/threonine protein kinase / Threonine-specific protein kinase	0.90472
Sevir.7G128100	(1 of 71) KOG0254 - Predicted transporter (major facilitator superfamily)	0.90472
Sevir.8G208700	(1 of 1) PF00069//PF00635//PF07714 - Protein kinase domain (Pkinase) // MSP (Major sperm protein) domain (Motile_Sperm) // Protein tyrosine kinase (Pkinase_Tyr)	0.9045
Sevir.1G103000	(1 of 29) PF03479 - Domain of unknown function (DUF296) (DUF296)	0.90438
Sevir.7G053300	(1 of 4) PTHR19241:SF259 - ABC TRANSPORTER G FAMILY MEMBER 33-RELATED	0.90434
Sevir.7G259900	(1 of 1) PTHR34126:SF1 - PEROXISOME BIOGENESIS PROTEIN 22	0.90431
Sevir.1G374900	(1 of 7) PF13671 - AAA domain (AAA_33)	0.90381
Sevir.6G126100	(1 of 1) PTHR22957//PTHR22957:SF327 - TBC1 DOMAIN FAMILY MEMBER GTPASE-ACTIVATING PROTEIN // SUBFAMILY NOT NAMED	0.9035
Sevir.9G108800	(1 of 8) PTHR23042:SF25 - TRANSCRIPTION FACTOR NAI1	0.90338
Sevir.9G082200	(1 of 1) PTHR16223:SF17 - BASIC HELIX-LOOP-HELIX (BHLH) DNA-BINDING SUPERFAMILY PROTEIN-RELATED	0.90315
Sevir.4G198400	(1 of 2) PTHR31079:SF9 - NAC DOMAIN-CONTAINING PROTEIN 8	0.90309
Sevir.5G033700	(1 of 42) PF07883 - Cupin domain (Cupin_2)	0.90268
Sevir.2G448400	(1 of 2) PTHR11782//PTHR11782:SF48 - ADENOSINE/GUANOSINE DIPHOSPHATASE // SUBFAMILY NOT NAMED	0.90239
Sevir.1G361500	(1 of 1) PTHR21015:SF25 - MONOGALACTOSYLDIACYLGLYCEROL SYNTHASE 2, CHLOROPLASTIC-RELATED	0.90238
Sevir.5G241200	(1 of 1) PTHR24282//PTHR24282:SF42 - CYTOCHROME P450 FAMILY MEMBER // SUBFAMILY NOT NAMED	0.90191
Sevir.3G099700		0.90186
Sevir.5G133100	(1 of 1) PTHR19443//PTHR19443:SF17 - HEXOKINASE // SUBFAMILY NOT NAMED	0.90185
Sevir.9G139100		0.90179
Sevir.3G308200		0.90175
Sevir.8G065200	(1 of 28) PF00069//PF13947 - Protein kinase domain (Pkinase) // Wall-associated receptor kinase galacturonan-binding (GUB_WAK_bind)	0.90105
Sevir.9G241500	(1 of 67) PF01357//PF03330 - Pollen allergen (Pollen_allerg_1) // Rare lipoprotein A (RlpA)-like double-psi beta-barrel (DPBB_1)	0.90092
Sevir.3G209000	(1 of 108) PF03106 - WRKY DNA -binding domain (WRKY)	0.90073
Sevir.3G065300	(1 of 1) PTHR13832:SF351 - PROTEIN PHOSPHATASE 2C 23-RELATED	0.90067
Sevir.9G130100	(1 of 38) PF04398 - Protein of unknown function, DUF538 (DUF538)	0.90059
Sevir.6G216200	(1 of 6) PF00139//PF07714 - Legume lectin domain (Lectin_legB) // Protein tyrosine kinase (Pkinase_Tyr)	0.90056
Sevir.2G025200		0.90036
Sevir.8G109600	(1 of 158) 1.11.1.7 - Peroxidase / Lactoperoxidase	0.90022
Sevir.6G068000	(1 of 1) PTHR27003:SF26 - CALCIUM/CALMODULIN-REGULATED RECEPTOR-LIKE KINASE	0.90018
Sevir.9G387400	(1 of 18) K04733 - interleukin-1 receptor-associated kinase 4 (IRAK4)	0.90016
Sevir.7G282300	(1 of 158) 1.11.1.7 - Peroxidase / Lactoperoxidase	0.9001
Sevir.7G317400		0.89995
Sevir.8G203500	(1 of 4) PTHR23155//PTHR23155:SF425 - LEUCINE-RICH REPEAT-CONTAINING PROTEIN // SUBFAMILY NOT NAMED	0.89975
Sevir.9G527700	(1 of 3) 2.7.11.18 - [Myosin light-chain] kinase / Smooth-muscle-myosin-light-chain kinase	0.89972
Sevir.1G023700	(1 of 2) K14455 - aspartate aminotransferase, mitochondrial (GOT2)	0.89941
Sevir.3G396700	(1 of 15) PF03181 - BURP domain (BURP)	0.89916
Sevir.8G064500	(1 of 1) PTHR10209//PTHR10209:SF141 - OXIDOREDUCTASE, 2OG-FE II OXYGENASE FAMILY PROTEIN // SUBFAMILY NOT NAMED	0.89908
Sevir.8G032100	(1 of 52) PF00612 - IQ calmodulin-binding motif (IQ)	0.89897
Sevir.8G101900	(1 of 1) PTHR11695//PTHR11695:SF499 - ALCOHOL DEHYDROGENASE RELATED // SUBFAMILY NOT NAMED	0.89891
Sevir.6G037000	(1 of 1) PTHR11132:SF112 - GLUCOSE-6-PHOSPHATE/PHOSPHATE TRANSLOCATOR 1, CHLOROPLASTIC-RELATED	0.89888
Sevir.9G487100	(1 of 1) PTHR20855:SF52 - ADIPONECTIN RECEPTOR PROTEIN	0.89877
Sevir.4G080700	(1 of 21) 2.4.1.69 - Galactoside 2-alpha-L-fucosyltransferase / Secretor-type beta-galactoside alpha-1->2 fucosyltransferase	0.89873
Sevir.5G148100	(1 of 1) 2.7.7.43 - N-acylneuraminate cytidylyltransferase / CMP-sialic acid synthetase	0.89845
Sevir.1G314500	(1 of 2) PTHR31079:SF9 - NAC DOMAIN-CONTAINING PROTEIN 8	0.89833
Sevir.8G235000	(1 of 1321) 2.7.11.1 - Non-specific serine/threonine protein kinase / Threonine-specific protein kinase	0.89833
Sevir.6G052400	(1 of 20) PF08031 - Berberine and berberine like (BBE)	0.89821
Sevir.8G203700	(1 of 1) KOG0513//KOG1187 - Ca2+-independent phospholipase A2 // Serine/threonine protein kinase	0.89818
Sevir.9G109900	(1 of 4) PTHR10174//PTHR10174:SF149 - RETINALDEHYDE BINDING PROTEIN-RELATED // SUBFAMILY NOT NAMED	0.89814
Sevir.9G014200	(1 of 40) PF14009 - Domain of unknown function (DUF4228) (DUF4228)	0.8981
Sevir.6G129100	(1 of 17) PF05212 - Protein of unknown function (DUF707) (DUF707)	0.8978
Sevir.3G243400	(1 of 3) PTHR22835//PTHR22835:SF269 - ZINC FINGER FYVE DOMAIN CONTAINING PROTEIN // SUBFAMILY NOT NAMED	0.89763
Sevir.5G332600	(1 of 1) PTHR21145:SF0 - CHORISMATE MUTASE	0.89754
Sevir.8G013900	(1 of 3) PTHR31388:SF24 - PEROXIDASE 52	0.89747
Sevir.4G107100	(1 of 8) 2.1.1.277 - Anthranilate O-methyltransferase	0.89741
Sevir.2G404200	(1 of 1) K12402 - AP-4 complex subunit mu-1 (AP4M1)	0.89689
Sevir.8G037600		0.89662
Sevir.5G020600	(1 of 186) PF00847 - AP2 domain (AP2)	0.89648
Sevir.3G415100	(1 of 3) K03120 - transcription initiation factor TFIID TATA-box-binding protein (TBP, tbp)	0.89642
Sevir.2G448600	(1 of 4) PF14200 - Ricin-type beta-trefoil lectin domain-like (RicinB_lectin_2)	0.89638
Sevir.7G290400	(1 of 2) PTHR10641//PTHR10641:SF496 - MYB-LIKE DNA-BINDING PROTEIN MYB // SUBFAMILY NOT NAMED	0.89637
Sevir.1G361300	(1 of 23) 3.4.21.107 - Peptidase Do / Protease Do	0.89628
Sevir.3G300800	(1 of 1) PTHR10131//PTHR10131:SF78 - TNF RECEPTOR ASSOCIATED FACTOR // SUBFAMILY NOT NAMED	0.89627
Sevir.8G009000	(1 of 36) PF04525 - LURP-one-related (LOR)	0.89611
Sevir.1G378500	(1 of 2) PTHR23244:SF321 - KELCH REPEAT-CONTAINING PROTEIN 1-RELATED	0.89602
Sevir.2G252100		0.89571
Sevir.9G074100		0.89556
Sevir.9G285700		0.89534
Sevir.5G459700	(1 of 1) PTHR11260//PTHR11260:SF288 - GLUTATHIONE S-TRANSFERASE, GST, SUPERFAMILY, GST DOMAIN CONTAINING // SUBFAMILY NOT NAMED	0.89518
Sevir.3G308100	(1 of 48) 2.7.10.1 - Receptor protein-tyrosine kinase / Receptor protein tyrosine kinase	0.89513
Sevir.8G126500	(1 of 2) PTHR33159:SF6 - RPM1-INTERACTING PROTEIN 4	0.89503
Sevir.3G176600	(1 of 43) 2.7.10.1//2.7.11.1 - Receptor protein-tyrosine kinase / Receptor protein tyrosine kinase // Non-specific serine/threonine protein kinase / Threonine-specific protein kinase	0.89486
Sevir.2G019300	(1 of 28) PF00069//PF13947 - Protein kinase domain (Pkinase) // Wall-associated receptor kinase galacturonan-binding (GUB_WAK_bind)	0.8948
Sevir.6G011300	(1 of 1) PTHR24056:SF203 - PROTEIN KINASE SUPERFAMILY PROTEIN	0.89456
Sevir.4G140800	(1 of 2) PTHR14155//PTHR14155:SF156 - RING FINGER DOMAIN-CONTAINING // SUBFAMILY NOT NAMED	0.89442
Sevir.2G225600	(1 of 2) PTHR10209//PTHR10209:SF214 - OXIDOREDUCTASE, 2OG-FE II OXYGENASE FAMILY PROTEIN // SUBFAMILY NOT NAMED	0.89421
Sevir.9G381800	(1 of 3) PTHR33348:SF3 - C-TERMINALLY ENCODED PEPTIDE 1	0.89418
Sevir.3G338600		0.89417
Sevir.7G057000	(1 of 2) PTHR11802//PTHR11802:SF45 - SERINE PROTEASE FAMILY S10 SERINE CARBOXYPEPTIDASE // SUBFAMILY NOT NAMED	0.89412
Sevir.7G266300		0.89411
Sevir.9G451300	(1 of 1) PTHR19241//PTHR19241:SF291 - ATP-BINDING CASSETTE TRANSPORTER // SUBFAMILY NOT NAMED	0.89397
Sevir.2G243400		0.89388
Sevir.8G228300	(1 of 1) PF00069//PF01485 - Protein kinase domain (Pkinase) // IBR domain, a half RING-finger domain (IBR)	0.89381
Sevir.2G436200	(1 of 1) PTHR24056//PTHR24056:SF219 - CELL DIVISION PROTEIN KINASE // SUBFAMILY NOT NAMED	0.8938
Sevir.3G403900		0.89378
Sevir.8G213900	(1 of 8) KOG1542//KOG1543 - Cysteine proteinase Cathepsin F // Cysteine proteinase Cathepsin L	0.89371
Sevir.5G204400	(1 of 64) 3.2.1.39 - Glucan endo-1,3-beta-D-glucosidase / Laminarinase	0.89352
Sevir.5G363100	(1 of 3) PTHR27001:SF115 - PTI1-LIKE TYROSINE-PROTEIN KINASE 1-RELATED	0.89336
Sevir.8G103400		0.89333
Sevir.4G057500	(1 of 16) KOG4579 - Leucine-rich repeat (LRR) protein associated with apoptosis in muscle tissue	0.89326
Sevir.9G102900		0.89309
Sevir.4G225700	(1 of 1) PTHR22952//PTHR22952:SF207 - CAMP-RESPONSE ELEMENT BINDING PROTEIN-RELATED // SUBFAMILY NOT NAMED	0.89263
Sevir.9G335200	(1 of 18) PF14547 - Hydrophobic seed protein (Hydrophob_seed)	0.89234
Sevir.5G006000	(1 of 1) PTHR10774//PTHR10774:SF70 - EXTENDED SYNAPTOTAGMIN-RELATED // SUBFAMILY NOT NAMED	0.89232
Sevir.3G193400	(1 of 2) PTHR30546//PTHR30546:SF5 - FLAVODOXIN-RELATED PROTEIN WRBA-RELATED // SUBFAMILY NOT NAMED	0.8923
Sevir.9G412000	(1 of 191) KOG0156 - Cytochrome P450 CYP2 subfamily	0.89218
Sevir.5G123400	(1 of 1) PTHR14155//PTHR14155:SF125 - RING FINGER DOMAIN-CONTAINING // SUBFAMILY NOT NAMED	0.89217
Sevir.3G201900	(1 of 1) PTHR24349:SF88 - SERINE/THREONINE-PROTEIN KINASE CG17528	0.89197
Sevir.9G001400	(1 of 2) PTHR19241//PTHR19241:SF214 - ATP-BINDING CASSETTE TRANSPORTER // SUBFAMILY NOT NAMED	0.89196
Sevir.5G151000	(1 of 1) 5.4.2.3 - Phosphoacetylglucosamine mutase / N-acetylglucosamine-phosphate mutase	0.89179
Sevir.9G381900	(1 of 3) PTHR33348:SF3 - C-TERMINALLY ENCODED PEPTIDE 1	0.89177
Sevir.3G043800	(1 of 1) PTHR31631:SF0 - KINASE INTERACTING (KIP1-LIKE) FAMILY PROTEIN	0.89175
Sevir.7G131000	(1 of 2) PTHR10091//PTHR10091:SF12 - ALDOSE-1-EPIMERASE // SUBFAMILY NOT NAMED	0.89165
Sevir.9G314000	(1 of 1) PF08378 - Nuclease-related domain (NERD)	0.89163
Sevir.9G327700	(1 of 71) KOG0254 - Predicted transporter (major facilitator superfamily)	0.89155
Sevir.3G308400		0.89153
Sevir.9G456700	(1 of 1) PTHR13832//PTHR13832:SF349 - PROTEIN PHOSPHATASE 2C // SUBFAMILY NOT NAMED	0.89148
Sevir.9G434000	(1 of 1) PTHR20858:SF18 - PROTEIN PET18	0.89139
Sevir.3G160600	(1 of 103) PF14368 - Probable lipid transfer (LTP_2)	0.89138
Sevir.4G133200	(1 of 158) 1.11.1.7 - Peroxidase / Lactoperoxidase	0.89107
Sevir.2G322000		0.89096
Sevir.4G082200	(1 of 186) PF00847 - AP2 domain (AP2)	0.89095
Sevir.3G323600	(1 of 2) K00387 - sulfite oxidase (SUOX)	0.89027
Sevir.6G009700	(1 of 3) K15777 - 4,5-DOPA dioxygenase extradiol (DOPA)	0.89023
Sevir.1G381500	(1 of 1) PTHR19432:SF27 - SUCROSE TRANSPORT PROTEIN SUC3	0.89015
Sevir.8G197200	(1 of 11) 2.3.1.64 - Agmatine N(4)-coumaroyltransferase / p-coumaroyl-CoA-agmatine N-p-coumaroyltransferase	0.88997
Sevir.4G292000	(1 of 1) PTHR21230:SF27 - NOVEL PLANT SNARE 11	0.88977
Sevir.7G153700	(1 of 159) PF00010 - Helix-loop-helix DNA-binding domain (HLH)	0.88971
Sevir.9G311000	(1 of 2) PTHR11711:SF168 - ADP-RIBOSYLATION FACTOR B1C	0.88968
Sevir.9G160600	(1 of 1) PTHR32378:SF10 - GUANINE NUCLEOTIDE-BINDING PROTEIN SUBUNIT GAMMA 2	0.88948
Sevir.4G236600	(1 of 2) K13137 - serine-threonine kinase receptor-associated protein (STRAP, UNRIP)	0.88946
Sevir.2G326300	(1 of 2) PTHR23155//PTHR23155:SF599 - LEUCINE-RICH REPEAT-CONTAINING PROTEIN // SUBFAMILY NOT NAMED	0.88938
Sevir.1G008200	(1 of 67) PF01357//PF03330 - Pollen allergen (Pollen_allerg_1) // Rare lipoprotein A (RlpA)-like double-psi beta-barrel (DPBB_1)	0.88927
Sevir.3G005800	(1 of 158) 1.11.1.7 - Peroxidase / Lactoperoxidase	0.88917
Sevir.8G031900	(1 of 7) K08238 - xyloglucan 6-xylosyltransferase [EC:2.4.2.39] Xyl a1-6 Glc (XXT)	0.88899
Sevir.4G178400	(1 of 8) 2.1.1.277 - Anthranilate O-methyltransferase	0.88885
Sevir.5G019600	(1 of 3) PTHR10366//PTHR10366:SF379 - NAD DEPENDENT EPIMERASE/DEHYDRATASE // SUBFAMILY NOT NAMED	0.88883
Sevir.9G140400	(1 of 2) PTHR13018//PTHR13018:SF44 - PROBABLE MEMBRANE PROTEIN DUF221-RELATED // SUBFAMILY NOT NAMED	0.88874
Sevir.3G014900	(1 of 1) PTHR19282:SF158 - TETRASPANIN-19	0.88871
Sevir.2G361900	(1 of 10) PTHR11926//PTHR11926:SF337 - GLUCOSYL/GLUCURONOSYL TRANSFERASES // SUBFAMILY NOT NAMED	0.88869
Sevir.4G001800		0.88863
Sevir.5G171900	(1 of 1) PTHR22996//PTHR22996:SF6 - MAHOGUNIN // SUBFAMILY NOT NAMED	0.88856
Sevir.4G076800	(1 of 4) 3.4.22.40 - Bleomycin hydrolase / Aminopeptidase C (Lactococcus lactis)	0.88831
Sevir.8G159200	(1 of 3) PF00560//PF13191 - Leucine Rich Repeat (LRR_1) // AAA ATPase domain (AAA_16)	0.88789
Sevir.3G138500	(1 of 3) PTHR10209//PTHR10209:SF202 - OXIDOREDUCTASE, 2OG-FE II OXYGENASE FAMILY PROTEIN // SUBFAMILY NOT NAMED	0.8877
Sevir.8G201800	(1 of 2) K15728 - phosphatidate phosphatase LPIN (LPIN)	0.88753
Sevir.7G006800	(1 of 34) K14488 - SAUR family protein (SAUR)	0.88753
Sevir.8G032900	(1 of 20) 5.3.4.1 - Protein disulfide-isomerase / S-S rearrangase	0.88753
Sevir.2G221100	(1 of 3) PTHR18966//PTHR18966:SF223 - IONOTROPIC GLUTAMATE RECEPTOR // SUBFAMILY NOT NAMED	0.88745
Sevir.7G282500	(1 of 158) 1.11.1.7 - Peroxidase / Lactoperoxidase	0.88742
Sevir.9G443600	(1 of 1) PTHR18968:SF137 - PYRUVATE DECARBOXYLASE 2	0.88735
Sevir.1G351200	(1 of 2) PTHR11071:SF200 - CYCLOPHILIN-LIKE PEPTIDYL-PROLYL CIS-TRANS ISOMERASE FAMILY PROTEIN-RELATED	0.88731
Sevir.3G235400	(1 of 24) PF06749 - Protein of unknown function (DUF1218) (DUF1218)	0.88716
Sevir.7G117500	(1 of 4) K07874 - Ras-related protein Rab-1A (RAB1A)	0.88714
Sevir.2G211200		0.88709
Sevir.4G004000	(1 of 18) PF14547 - Hydrophobic seed protein (Hydrophob_seed)	0.88708
Sevir.8G247700	(1 of 47) PF03140 - Plant protein of unknown function (DUF247)	0.88694
Sevir.5G004400	(1 of 1) PTHR31384:SF1 - AUXIN RESPONSE FACTOR 12-RELATED	0.88692
Sevir.5G450200	(1 of 1) PTHR11064//PTHR11064:SF34 - CCAAT-BINDING TRANSCRIPTION FACTOR-RELATED // SUBFAMILY NOT NAMED	0.88659
Sevir.8G167800	(1 of 48) PF00069//PF00560//PF08263//PF13855 - Protein kinase domain (Pkinase) // Leucine Rich Repeat (LRR_1) // Leucine rich repeat N-terminal domain (LRRNT_2) // Leucine rich repeat (LRR_8)	0.88647
Sevir.2G248000	(1 of 65) PF02298 - Plastocyanin-like domain (Cu_bind_like)	0.88643
Sevir.7G234900	(1 of 1) PTHR13748//PTHR13748:SF40 - COBW-RELATED // SUBFAMILY NOT NAMED	0.88631
Sevir.1G251800	(1 of 1) PTHR11695:SF449 - ALCOHOL DEHYDROGENASE-LIKE 6	0.88621
Sevir.4G092700	(1 of 2) K01834 - 2,3-bisphosphoglycerate-dependent phosphoglycerate mutase (PGAM, gpmA)	0.88599
Sevir.5G359400	(1 of 3) PTHR27001:SF1 - BRASSINOSTEROID INSENSITIVE 1-ASSOCIATED RECEPTOR KINASE 1-RELATED	0.88596
Sevir.3G308600	(M=2) K06252 - tenascin	0.88583
Sevir.9G242100	(1 of 67) PF01357//PF03330 - Pollen allergen (Pollen_allerg_1) // Rare lipoprotein A (RlpA)-like double-psi beta-barrel (DPBB_1)	0.88578
Sevir.2G001100		0.88578
Sevir.5G205100	(1 of 64) 3.2.1.39 - Glucan endo-1,3-beta-D-glucosidase / Laminarinase	0.88558
Sevir.5G224700	(1 of 4) PTHR23070//PTHR23070:SF22 - BCS1 AAA-TYPE ATPASE // SUBFAMILY NOT NAMED	0.88557
Sevir.3G370100		0.88557
Sevir.9G234400		0.88551
Sevir.7G023000	(1 of 158) 1.11.1.7 - Peroxidase / Lactoperoxidase	0.88536
Sevir.6G126200		0.88534
Sevir.4G003000	(1 of 1) PTHR31851:SF16 - MEMBRANE PROTEIN OF ER BODY 2	0.8852
Sevir.5G346200	(1 of 1) K15341 - DNA cross-link repair 1B protein [EC:3.1.-.-] (DCLRE1B, SNM1B)	0.88513
Sevir.3G033700	(1 of 1) PTHR12411//PTHR12411:SF343 - CYSTEINE PROTEASE FAMILY C1-RELATED // SUBFAMILY NOT NAMED	0.88511
Sevir.4G303200	(1 of 1) PTHR34284:SF1 - FG-GAP REPEAT-CONTAINING PROTEIN	0.88487
Sevir.6G080300	(1 of 8) PF12796//PF13857//PF13962 - Ankyrin repeats (3 copies) (Ank_2) // Ankyrin repeats (many copies) (Ank_5) // Domain of unknown function (PGG)	0.88473
Sevir.8G233800		0.88454
Sevir.2G286900		0.88448
Sevir.7G156500	(1 of 1) PTHR11654//PTHR11654:SF109 - OLIGOPEPTIDE TRANSPORTER-RELATED // SUBFAMILY NOT NAMED	0.88446
Sevir.3G201400		0.88438
Sevir.1G010400	(1 of 67) PF01357//PF03330 - Pollen allergen (Pollen_allerg_1) // Rare lipoprotein A (RlpA)-like double-psi beta-barrel (DPBB_1)	0.88438
Sevir.9G440700	(1 of 40) PF14009 - Domain of unknown function (DUF4228) (DUF4228)	0.88435
Sevir.1G376200	(1 of 30) PF03195 - Protein of unknown function DUF260 (DUF260)	0.88428
Sevir.5G343500		0.88427
Sevir.5G354000	(1 of 2) PTHR11406:SF8 - PHOSPHOGLYCERATE KINASE 1, CHLOROPLASTIC-RELATED	0.88414
Sevir.7G269000	(1 of 1) PTHR21087//PTHR21087:SF6 - SHIKIMATE KINASE // SUBFAMILY NOT NAMED	0.8841
Sevir.6G045500	(1 of 7) PTHR11926//PTHR11926:SF302 - GLUCOSYL/GLUCURONOSYL TRANSFERASES // SUBFAMILY NOT NAMED	0.88405
Sevir.5G130400	(1 of 108) PF03106 - WRKY DNA -binding domain (WRKY)	0.88392
Sevir.8G243100	(1 of 10) 2.7.7.49 - RNA-directed DNA polymerase / Revertase	0.8838
Sevir.4G200200	(1 of 1) K05768 - gelsolin (GSN)	0.88379
Sevir.5G268000	(1 of 2) PF00069//PF00954//PF08276 - Protein kinase domain (Pkinase) // S-locus glycoprotein domain (S_locus_glycop) // PAN-like domain (PAN_2)	0.88363
Sevir.8G227100	(1 of 43) PF04535 - Domain of unknown function (DUF588) (DUF588)	0.88361
Sevir.1G152600	(1 of 4) 4.2.3.123 - Beta-sesquiphellandrene synthase / Tps1	0.88357
Sevir.3G352800	(1 of 2) PTHR21493//PTHR21493:SF147 - CGI-141-RELATED/LIPASE CONTAINING PROTEIN // SUBFAMILY NOT NAMED	0.88356
Sevir.5G288700	(1 of 3) PTHR24078:SF219 - DNAJ HEAT SHOCK N-TERMINAL DOMAIN-CONTAINING PROTEIN	0.8835
Sevir.5G239400	(1 of 1) K01184 - polygalacturonase (E3.2.1.15)	0.88331
Sevir.9G010600	(1 of 18) 1.14.13.68 - 4-hydroxyphenylacetaldehyde oxime monooxygenase / Cytochrome P450-II-dependent monooxygenase	0.88327
Sevir.3G372300	(1 of 2) KOG2729 - ER vesicle integral membrane protein involved in establishing cell polarity, signaling and protein degradation	0.8832
Sevir.5G116300	(1 of 4) 2.6.1.27 - Tryptophan transaminase / Tryptophan aminotransferase	0.88316
Sevir.7G143400	(M=480) PF00560 - Leucine Rich Repeat	0.88315
Sevir.3G013100	(1 of 3) PTHR10774//PTHR10774:SF58 - EXTENDED SYNAPTOTAGMIN-RELATED // SUBFAMILY NOT NAMED	0.88314
Sevir.4G240700	(1 of 52) PF00069//PF08263//PF13855 - Protein kinase domain (Pkinase) // Leucine rich repeat N-terminal domain (LRRNT_2) // Leucine rich repeat (LRR_8)	0.88292
Sevir.4G272600	(1 of 1) PTHR31235:SF39 - PEROXIDASE 3-RELATED	0.88276
Sevir.7G090200	(1 of 3) PTHR30540//PTHR30540:SF15 - OSMOTIC STRESS POTASSIUM TRANSPORTER // SUBFAMILY NOT NAMED	0.88275
Sevir.1G050900	(1 of 2) PTHR13832//PTHR13832:SF324 - PROTEIN PHOSPHATASE 2C // SUBFAMILY NOT NAMED	0.88269
Sevir.2G183500	(1 of 121) PF12937 - F-box-like (F-box-like)	0.88267
Sevir.9G383000	(1 of 2) K07952 - ADP-ribosylation factor related protein 1 (ARFRP1)	0.88266
Sevir.6G202900		0.88258
Sevir.1G146700		0.88252
Sevir.4G221500		0.88234
Sevir.1G087900	(1 of 4) PTHR11926:SF381 - UDP-GLYCOSYLTRANSFERASE 72B1	0.88233
Sevir.9G084500	(1 of 4) PTHR11926//PTHR11926:SF361 - GLUCOSYL/GLUCURONOSYL TRANSFERASES // SUBFAMILY NOT NAMED	0.88228
Sevir.2G413800	(1 of 5) PTHR22811//PTHR22811:SF71 - TRANSMEMBRANE EMP24 DOMAIN-CONTAINING PROTEIN // SUBFAMILY NOT NAMED	0.88226
Sevir.6G180200	(1 of 42) PF07883 - Cupin domain (Cupin_2)	0.88222
Sevir.9G247500		0.8822
Sevir.5G448100	(1 of 15) PF05498 - Rapid ALkalinization Factor (RALF) (RALF)	0.88218
Sevir.5G001500	(1 of 8) PTHR33124:SF12 - TRANSCRIPTION FACTOR BHLH147-RELATED	0.88207
Sevir.2G174200	(1 of 26) PF08137 - DVL family (DVL)	0.882
Sevir.8G243600		0.88184
Sevir.8G065300	(1 of 3) PF07645//PF13947 - Calcium-binding EGF domain (EGF_CA) // Wall-associated receptor kinase galacturonan-binding (GUB_WAK_bind)	0.88176
Sevir.9G241600	(1 of 67) PF01357//PF03330 - Pollen allergen (Pollen_allerg_1) // Rare lipoprotein A (RlpA)-like double-psi beta-barrel (DPBB_1)	0.88173
Sevir.2G110700	(1 of 21) 2.4.1.69 - Galactoside 2-alpha-L-fucosyltransferase / Secretor-type beta-galactoside alpha-1->2 fucosyltransferase	0.88171
Sevir.4G023100	(1 of 3) 2.2.1.1 - Transketolase / Glycoaldehyde transferase	0.88171
Sevir.7G076900	(1 of 35) PF05553 - Cotton fibre expressed protein (DUF761)	0.8816
Sevir.9G544700		0.88155
Sevir.9G372900	(1 of 1) PTHR12632//PTHR12632:SF11 - TRANSCRIPTION FACTOR NF-Y ALPHA-RELATED // SUBFAMILY NOT NAMED	0.88154
Sevir.1G123200		0.88147
Sevir.5G279000	(1 of 1) PTHR11614:SF94 - ALPHA/BETA-HYDROLASE-LIKE PROTEIN	0.88141
Sevir.5G186500	(1 of 5) PTHR11654//PTHR11654:SF152 - OLIGOPEPTIDE TRANSPORTER-RELATED // SUBFAMILY NOT NAMED	0.88136
Sevir.6G130600	(1 of 1) PTHR13697//PTHR13697:SF22 - PHOSPHOFRUCTOKINASE // SUBFAMILY NOT NAMED	0.88122
Sevir.1G381400	(1 of 1) PTHR10869:SF78 - 2-OXOGLUTARATE (2OG) AND FE(II)-DEPENDENT OXYGENASE SUPERFAMILY PROTEIN	0.8811
Sevir.3G272600	(1 of 6) PTHR13683//PTHR13683:SF368 - ASPARTYL PROTEASES // SUBFAMILY NOT NAMED	0.88091
Sevir.8G242900		0.88085
Sevir.1G315300	(1 of 40) PF14009 - Domain of unknown function (DUF4228) (DUF4228)	0.88072
Sevir.8G034300	(1 of 2) PTHR22952//PTHR22952:SF179 - CAMP-RESPONSE ELEMENT BINDING PROTEIN-RELATED // SUBFAMILY NOT NAMED	0.88054
Sevir.5G420600	(1 of 1) PTHR10231//PTHR10231:SF49 - NUCLEOTIDE-SUGAR TRANSMEMBRANE TRANSPORTER // SUBFAMILY NOT NAMED	0.88042
Sevir.3G281100	(1 of 1) K00869 - mevalonate kinase (E2.7.1.36, MVK, mvaK1)	0.88032
Sevir.7G293500	(1 of 6) PF00069//PF00582 - Protein kinase domain (Pkinase) // Universal stress protein family (Usp)	0.88028
Sevir.2G023300		0.88011
Sevir.1G378900	(1 of 2) PTHR19139//PTHR19139:SF146 - AQUAPORIN TRANSPORTER // SUBFAMILY NOT NAMED	0.88005
Sevir.2G033000	(1 of 2) K00088 - IMP dehydrogenase (guaB)	0.87998
Sevir.5G436600	(1 of 28) PF03407 - Nucleotide-diphospho-sugar transferase (Nucleotid_trans)	0.87992
Sevir.2G349900	(1 of 1) PTHR13683:SF335 - ASPARTYL PROTEASE FAMILY PROTEIN	0.87985
Sevir.1G284200	(1 of 1) PTHR13832//PTHR13832:SF241 - PROTEIN PHOSPHATASE 2C // SUBFAMILY NOT NAMED	0.87981
Sevir.6G083800	(1 of 1) PTHR31500:SF7 - AT HOOK MOTIF DNA-BINDING FAMILY PROTEIN-RELATED	0.8798
Sevir.9G241400	(1 of 67) PF01357//PF03330 - Pollen allergen (Pollen_allerg_1) // Rare lipoprotein A (RlpA)-like double-psi beta-barrel (DPBB_1)	0.87976
Sevir.3G131500	(1 of 1) PTHR23074//PTHR23074:SF98 - AAA ATPASE // SUBFAMILY NOT NAMED	0.8796
Sevir.9G309800	(1 of 4) PTHR19241:SF259 - ABC TRANSPORTER G FAMILY MEMBER 33-RELATED	0.87952
Sevir.3G283100		0.87948
Sevir.3G297500		0.87939
Sevir.3G077500		0.87933
Sevir.1G123600	(1 of 7) PTHR11926//PTHR11926:SF302 - GLUCOSYL/GLUCURONOSYL TRANSFERASES // SUBFAMILY NOT NAMED	0.87924
Sevir.8G067700	(1 of 68) PF13962 - Domain of unknown function (PGG)	0.87915
Sevir.7G049000	(1 of 2) K03537 - ribonuclease P/MRP protein subunit POP5 (POP5)	0.87907
Sevir.3G017400		0.87893
Sevir.5G294000	(1 of 1) PTHR30457//PTHR30457:SF5 - 5'-NUCLEOTIDASE SURE // SUBFAMILY NOT NAMED	0.87884
Sevir.5G005500	(1 of 67) PF03168 - Late embryogenesis abundant protein (LEA_2)	0.87871
Sevir.5G033600	(1 of 42) PF07883 - Cupin domain (Cupin_2)	0.87868
Sevir.2G455600	(1 of 1) PTHR10336//PTHR10336:SF95 - PHOSPHOINOSITIDE-SPECIFIC PHOSPHOLIPASE C FAMILY PROTEIN // SUBFAMILY NOT NAMED	0.87858
Sevir.5G346300	(1 of 46) PF00582 - Universal stress protein family (Usp)	0.87856
Sevir.1G164900	(1 of 42) PF07883 - Cupin domain (Cupin_2)	0.87849
Sevir.9G241900	(1 of 67) PF01357//PF03330 - Pollen allergen (Pollen_allerg_1) // Rare lipoprotein A (RlpA)-like double-psi beta-barrel (DPBB_1)	0.87847
Sevir.7G130800	(1 of 2) PTHR10091//PTHR10091:SF12 - ALDOSE-1-EPIMERASE // SUBFAMILY NOT NAMED	0.87829
Sevir.3G220900	(1 of 5) K07901 - Ras-related protein Rab-8A (RAB8A, MEL)	0.87825
Sevir.2G147200	(1 of 2) PTHR22594:SF33 - ASPARTATE--TRNA LIGASE, CYTOPLASMIC	0.87819
Sevir.8G099700	(1 of 2) PTHR23155//PTHR23155:SF622 - LEUCINE-RICH REPEAT-CONTAINING PROTEIN // SUBFAMILY NOT NAMED	0.87818
Sevir.8G047600		0.87817
Sevir.5G469300	(1 of 7) 2.8.2.24 - Desulfoglucosinolate sulfotransferase	0.8781
Sevir.8G065500	(1 of 12) PF00069//PF07645//PF13947 - Protein kinase domain (Pkinase) // Calcium-binding EGF domain (EGF_CA) // Wall-associated receptor kinase galacturonan-binding (GUB_WAK_bind)	0.87809
Sevir.4G168600		0.87808
Sevir.1G127100	(1 of 1) PTHR19248//PTHR19248:SF18 - ATP-BINDING TRANSPORT PROTEIN-RELATED // SUBFAMILY NOT NAMED	0.87797
Sevir.2G110000	(1 of 6) PTHR10334//PTHR10334:SF195 - CYSTEINE-RICH SECRETORY PROTEIN-RELATED // SUBFAMILY NOT NAMED	0.87793
Sevir.6G060900	(1 of 2) PTHR24078:SF169 - DNAJ HOMOLOG SUBFAMILY C MEMBER 17	0.87782
Sevir.2G116300	(1 of 3) PF10914 - Protein of unknown function (DUF2781) (DUF2781)	0.8778
Sevir.1G247600	(1 of 6) PF12579 - Protein of unknown function (DUF3755) (DUF3755)	0.87773
Sevir.5G028700	(1 of 158) 1.11.1.7 - Peroxidase / Lactoperoxidase	0.87764
Sevir.7G156400	(1 of 2) PTHR11654//PTHR11654:SF104 - OLIGOPEPTIDE TRANSPORTER-RELATED // SUBFAMILY NOT NAMED	0.87762
Sevir.5G309900	(1 of 2) PTHR23023:SF37 - INDOLE-3-PYRUVATE MONOOXYGENASE YUCCA2-RELATED	0.87759
Sevir.7G279900	(1 of 3) K09584 - protein disulfide-isomerase A6 (PDIA6, TXNDC7)	0.87759
Sevir.1G341600	(1 of 4) K18045 - tyrosine-protein phosphatase SIW14 [EC:3.1.3.48] (SIW14, OCA3)	0.87755
Sevir.6G015200	(1 of 8) 2.4.1.207//3.2.1.151 - Xyloglucan:xyloglucosyl transferase / Xyloglucan endotransglycosylase // Xyloglucan-specific endo-beta-1,4-glucanase / Xyloglucanendohydrolase	0.87749
Sevir.9G574400	(1 of 2) 6.3.2.17 - Tetrahydrofolate synthase / Tetrahydrofolylpolyglutamate synthase	0.87749
Sevir.6G083300	(1 of 37) PF03087 - Arabidopsis protein of unknown function (DUF241)	0.87744
Sevir.7G103100	(1 of 2) PTHR14155//PTHR14155:SF106 - RING FINGER DOMAIN-CONTAINING // SUBFAMILY NOT NAMED	0.87735
Sevir.1G019700		0.87732
Sevir.3G221000	(1 of 98) PF04578//PF13968 - Protein of unknown function, DUF594 (DUF594) // Domain of unknown function (DUF4220) (DUF4220)	0.87729
Sevir.7G051500	(1 of 16) PF00069//PF01453 - Protein kinase domain (Pkinase) // D-mannose binding lectin (B_lectin)	0.87728
Sevir.4G138200		0.87726
Sevir.9G494700	(1 of 2) PTHR12526//PTHR12526:SF344 - GLYCOSYLTRANSFERASE // SUBFAMILY NOT NAMED	0.87719
Sevir.3G220400		0.87713
Sevir.5G184300		0.87712
Sevir.5G403600	(1 of 2) PTHR23324//PTHR23324:SF81 - SEC14 RELATED PROTEIN // SUBFAMILY NOT NAMED	0.8771
Sevir.3G221100	(1 of 1) PTHR11043//PTHR11043:SF5 - ZETA-COAT PROTEIN // SUBFAMILY NOT NAMED	0.87708
Sevir.6G037400	(1 of 2) PTHR23177//PTHR23177:SF21 - MKIAA1688 PROTEIN // SUBFAMILY NOT NAMED	0.87687
Sevir.4G068600	(1 of 1) K02737 - 20S proteasome subunit beta 5 (PSMB5)	0.87685
Sevir.9G161600	(1 of 1) K09550 - prefoldin subunit 4 (PFDN4)	0.87681
Sevir.2G267600	(1 of 2) PTHR10366//PTHR10366:SF334 - NAD DEPENDENT EPIMERASE/DEHYDRATASE // SUBFAMILY NOT NAMED	0.87679
Sevir.1G374200		0.87677
Sevir.2G281900	(1 of 1) PTHR14233//PTHR14233:SF14 - DUF914-RELATED // SUBFAMILY NOT NAMED	0.87674
Sevir.9G101600		0.87673
Sevir.9G221300	(1 of 4) PTHR11132//PTHR11132:SF132 - SOLUTE CARRIER FAMILY 35 // SUBFAMILY NOT NAMED	0.87672
Sevir.7G040800	(1 of 1) PTHR23155//PTHR23155:SF525 - LEUCINE-RICH REPEAT-CONTAINING PROTEIN // SUBFAMILY NOT NAMED	0.8767
Sevir.1G048900	(1 of 4) 3.6.3.4//3.6.3.54 - Cu(2+)-exporting ATPase // Cu(+) exporting ATPase	0.87668
Sevir.9G158800	(1 of 28) PF00069//PF13947 - Protein kinase domain (Pkinase) // Wall-associated receptor kinase galacturonan-binding (GUB_WAK_bind)	0.87654
Sevir.5G267800	(1 of 44) PF00069//PF00954//PF01453//PF08276 - Protein kinase domain (Pkinase) // S-locus glycoprotein domain (S_locus_glycop) // D-mannose binding lectin (B_lectin) // PAN-like domain (PAN_2)	0.87642
Sevir.2G412100	(1 of 2) PTHR23042//PTHR23042:SF62 - CIRCADIAN PROTEIN CLOCK/ARNT/BMAL/PAS // SUBFAMILY NOT NAMED	0.87638
Sevir.1G024500	(1 of 16) PF00069//PF01453 - Protein kinase domain (Pkinase) // D-mannose binding lectin (B_lectin)	0.87633
Sevir.2G237800	(1 of 1) PTHR33826:SF4 - F20B24.21	0.87628
Sevir.9G121400	(1 of 2) 1.14.11.18 - Phytanoyl-CoA dioxygenase / Phytanoyl-CoA hydroxylase	0.87627
Sevir.5G207200	(1 of 2) PTHR11014:SF55 - IAA-AMINO ACID HYDROLASE ILR1-LIKE 1-RELATED	0.87622
Sevir.7G264000	(1 of 44) PF00069//PF00954//PF01453//PF08276 - Protein kinase domain (Pkinase) // S-locus glycoprotein domain (S_locus_glycop) // D-mannose binding lectin (B_lectin) // PAN-like domain (PAN_2)	0.87611
Sevir.1G136800		0.87599
Sevir.5G193900		0.87587
Sevir.5G417300	(1 of 1) PTHR10584:SF168 - F14I3.3 PROTEIN-RELATED	0.87576
Sevir.2G424800	(1 of 4) KOG2887 - Membrane protein involved in ER to Golgi transport	0.87569
Sevir.1G023800	(1 of 15) 1.3.3.8 - Tetrahydroberberine oxidase / THB oxidase	0.87564
Sevir.4G212100	(1 of 30) 1.14.13.121 - Premnaspirodiene oxygenase / Hyoscymus muticus premnaspirodiene oxygenase	0.87542
Sevir.5G432600		0.87539
Sevir.5G459100	(1 of 13) PTHR11260//PTHR11260:SF236 - GLUTATHIONE S-TRANSFERASE, GST, SUPERFAMILY, GST DOMAIN CONTAINING // SUBFAMILY NOT NAMED	0.87534
Sevir.2G425200	(1 of 1) PTHR24282//PTHR24282:SF41 - CYTOCHROME P450 FAMILY MEMBER // SUBFAMILY NOT NAMED	0.87529
Sevir.3G407100	(1 of 4) PTHR12632//PTHR12632:SF9 - TRANSCRIPTION FACTOR NF-Y ALPHA-RELATED // SUBFAMILY NOT NAMED	0.87496
Sevir.6G001000	(1 of 10) PF05623 - Protein of unknown function (DUF789) (DUF789)	0.87484
Sevir.2G223100	(1 of 1) PTHR11214//PTHR11214:SF122 - BETA-1,3-N-ACETYLGLUCOSAMINYLTRANSFERASE // SUBFAMILY NOT NAMED	0.87479
Sevir.2G398400	(1 of 2) PTHR31636:SF40 - SCARECROW-LIKE PROTEIN 29	0.87464
Sevir.1G340600	(1 of 2) PTHR24361//PTHR24361:SF409 - MITOGEN-ACTIVATED KINASE KINASE KINASE // SUBFAMILY NOT NAMED	0.87462
Sevir.9G301600	(1 of 115) PF13947 - Wall-associated receptor kinase galacturonan-binding (GUB_WAK_bind)	0.87459
Sevir.7G299600	(1 of 2) PTHR24349//PTHR24349:SF132 - SERINE/THREONINE-PROTEIN KINASE // SUBFAMILY NOT NAMED	0.87457
Sevir.4G287600	(1 of 15) 2.3.1.196 - Benzyl alcohol O-benzoyltransferase	0.87439
Sevir.5G432500	(1 of 2) K09569 - FK506-binding protein 2 [EC:5.2.1.8] (FKBP2)	0.87437
Sevir.1G219000	(1 of 1) 3.1.3.1 - Alkaline phosphatase / Phosphomonoesterase	0.8743
Sevir.5G215900	(1 of 1) PTHR10108:SF725 - EMBRYONIC ABUNDANT PROTEIN-LIKE-RELATED	0.87424
Sevir.9G110900	(1 of 64) 3.2.1.39 - Glucan endo-1,3-beta-D-glucosidase / Laminarinase	0.87415
Sevir.9G335400	(1 of 18) PF14547 - Hydrophobic seed protein (Hydrophob_seed)	0.87387
Sevir.1G042400	(1 of 1) PTHR24282//PTHR24282:SF31 - CYTOCHROME P450 FAMILY MEMBER // SUBFAMILY NOT NAMED	0.87366
Sevir.4G295100	(1 of 1) PTHR22952//PTHR22952:SF169 - CAMP-RESPONSE ELEMENT BINDING PROTEIN-RELATED // SUBFAMILY NOT NAMED	0.87364
Sevir.7G201500		0.87362
Sevir.3G385800	(1 of 3) 1.14.13.53 - 4'-methoxyisoflavone 2'-hydroxylase / Isoflavone 2'-monooxygenase	0.87362
Sevir.4G245900	(1 of 1) PTHR33672:SF4 - PROTEIN ROOT HAIR SPECIFIC 4	0.8734
Sevir.4G097900	(1 of 1) PTHR11260:SF221 - GLUTATHIONE S-TRANSFERASE U9	0.87303
Sevir.6G252100	(1 of 1) PTHR12357:SF24 - EVOLUTIONARILY CONSERVED C-TERMINAL REGION 10	0.87292
Sevir.1G161900	(1 of 2) PTHR11627//PTHR11627:SF21 - FRUCTOSE-BISPHOSPHATE ALDOLASE // SUBFAMILY NOT NAMED	0.87289
Sevir.9G079600	(1 of 5) PF12767 - Transcriptional regulator of RNA polII, SAGA, subunit (SAGA-Tad1)	0.87261
Sevir.8G227800	(1 of 6) 1.1.1.236 - Tropinone reductase II / Tropinone reductase	0.8725
Sevir.1G067300	(1 of 2) K02145 - V-type H+-transporting ATPase subunit A (ATPeV1A, ATP6A)	0.87248
Sevir.9G149900	(1 of 2) 2.1.1.14 - 5-methyltetrahydropteroyltriglutamate--homocysteine S-methyltransferase / Tetrahydropteroylglutamate-homocysteine transmethylase	0.87241
Sevir.5G111000	(1 of 29) PF01190 - Pollen proteins Ole e I like (Pollen_Ole_e_I)	0.87236
Sevir.5G270200	(1 of 15) KOG4282 - Transcription factor GT-2 and related proteins, contains trihelix DNA-binding/SANT domain	0.87234
Sevir.8G243200	(1 of 16) 1.10.3.3 - L-ascorbate oxidase / Ascorbase	0.87223
Sevir.7G326300		0.87219
Sevir.1G052400	(1 of 40) PF14009 - Domain of unknown function (DUF4228) (DUF4228)	0.87211
Sevir.7G161100	(1 of 2) PTHR22298:SF39 - ENDOGLUCANASE 7	0.87204
Sevir.7G264200	(1 of 4) PTHR27002:SF129 - INACTIVE G-TYPE LECTIN S-RECEPTOR-LIKE SERINE/THREONINE-PROTEIN KINASE SRK-RELATED	0.87198
Sevir.2G457400	(1 of 2) 1.2.4.2 - Oxoglutarate dehydrogenase (succinyl-transferring) / Oxoglutarate dehydrogenase (lipoamide)	0.87191
Sevir.9G009100	(1 of 1) K03035 - 26S proteasome regulatory subunit N5 (PSMD12, RPN5)	0.87191
Sevir.9G426200	(1 of 1) PTHR10281//PTHR10281:SF40 - MEMBRANE-ASSOCIATED PROGESTERONE RECEPTOR COMPONENT-RELATED // SUBFAMILY NOT NAMED	0.87183
Sevir.2G183900	(1 of 3) K06990 - uncharacterized protein (K06990)	0.87171
Sevir.1G314600	(1 of 65) PF02298 - Plastocyanin-like domain (Cu_bind_like)	0.87168
Sevir.3G375700		0.87166
Sevir.5G060000	(1 of 117) PF02458 - Transferase family (Transferase)	0.87165
Sevir.4G072200	(1 of 1) PTHR15660:SF1 - BRISC AND BRCA1-A COMPLEX MEMBER 1	0.87161
Sevir.3G387700	(1 of 3) PTHR24093:SF262 - CALCIUM-TRANSPORTING ATPASE 2, PLASMA MEMBRANE-TYPE-RELATED	0.87158
Sevir.4G280800	(1 of 5) K08066 - nuclear transcription factor Y, gamma (NFYC)	0.87152
Sevir.5G027200	(1 of 3) PTHR10209//PTHR10209:SF204 - OXIDOREDUCTASE, 2OG-FE II OXYGENASE FAMILY PROTEIN // SUBFAMILY NOT NAMED	0.87139
Sevir.5G259900	(1 of 2) K12189 - ESCRT-II complex subunit VPS25 (VPS25, EAP20)	0.87134
Sevir.1G222900	(1 of 1) K18723 - nucleoporin GLE1 (GLE1)	0.8713
Sevir.5G122700	(1 of 1) PTHR11751//PTHR11751:SF184 - SUBGROUP I AMINOTRANSFERASE RELATED // SUBFAMILY NOT NAMED	0.87124
Sevir.2G086000		0.87112
Sevir.6G067500	(1 of 158) 1.11.1.7 - Peroxidase / Lactoperoxidase	0.87102
Sevir.6G008000	(1 of 1) 1.2.1.76 - Succinate-semialdehyde dehydrogenase (acetylating) / Succinyl-CoA reductase	0.87102
Sevir.9G323900	(1 of 2) PTHR24343//PTHR24343:SF168 - SERINE/THREONINE KINASE // SUBFAMILY NOT NAMED	0.871
Sevir.1G099800	(1 of 1) PTHR11711:SF200 - ADP-RIBOSYLATION FACTOR B1B	0.87096
Sevir.1G097300	(1 of 5) PTHR30620//PTHR30620:SF23 - PERIPLASMIC BETA-GLUCOSIDASE-RELATED // SUBFAMILY NOT NAMED	0.87088
Sevir.1G089900	(1 of 3) 5.4.99.8 - Cycloartenol synthase / 2,3-epoxysqualene--cycloartenol cyclase	0.87086
Sevir.9G247000	(1 of 1) PTHR11732//PTHR11732:SF216 - ALDO/KETO REDUCTASE // SUBFAMILY NOT NAMED	0.87082
Sevir.2G120900	(1 of 1) PTHR22762:SF7 - ALPHA GLUCOSIDASE-LIKE PROTEIN	0.87081
Sevir.1G051900		0.87056
Sevir.8G259500	(1 of 16) PTHR23155//PTHR23155:SF550 - LEUCINE-RICH REPEAT-CONTAINING PROTEIN // SUBFAMILY NOT NAMED	0.87041
Sevir.2G158500	(1 of 1) PTHR11119:SF25 - ADENINE/GUANINE PERMEASE AZG2	0.87036
Sevir.2G383000		0.87011
Sevir.6G253700	(1 of 37) PF03087 - Arabidopsis protein of unknown function (DUF241)	0.87008
Sevir.2G081200	(1 of 3) PTHR23155//PTHR23155:SF561 - LEUCINE-RICH REPEAT-CONTAINING PROTEIN // SUBFAMILY NOT NAMED	0.87008
Sevir.5G109200	(1 of 2) PTHR12321//PTHR12321:SF37 - CPG BINDING PROTEIN // SUBFAMILY NOT NAMED	0.87007
Sevir.5G215000	(1 of 2) PTHR12111:SF1 - COILED-COIL DOMAIN-CONTAINING PROTEIN 94	0.86989
Sevir.7G233000	(1 of 2) K03039 - 26S proteasome regulatory subunit N9 (PSMD13, RPN9)	0.86987
Sevir.9G398200	(1 of 3) PTHR23500:SF62 - SUGAR TRANSPORTER ERD6-LIKE 14-RELATED	0.86979
Sevir.3G414400	(1 of 1) PF00931//PF01637 - NB-ARC domain (NB-ARC) // Archaeal ATPase (Arch_ATPase)	0.86971
Sevir.2G378500	(1 of 1) K01934 - 5-formyltetrahydrofolate cyclo-ligase (MTHFS)	0.86971
Sevir.9G238400	(1 of 11) 3.6.3.27 - Phosphate-transporting ATPase / ABC phosphate transporter	0.86962
Sevir.7G276400	(1 of 2) 3.2.1.50 - Alpha-N-acetylglucosaminidase / NAG	0.86952
Sevir.6G259800	(1 of 1) K13347//K13348 - peroxisomal membrane protein 2 (PXMP2, PMP22) // protein Mpv17 (MPV17)	0.86949
Sevir.8G185900	(1 of 7) 2.8.2.24 - Desulfoglucosinolate sulfotransferase	0.86946
Sevir.7G191000	(1 of 2) PF11837 - Domain of unknown function (DUF3357) (DUF3357)	0.86938
Sevir.5G260300	(1 of 3) K02150 - V-type H+-transporting ATPase subunit E (ATPeV1E, ATP6E)	0.86934
Sevir.1G114600		0.86934
Sevir.1G334200	(1 of 2) PTHR24006:SF430 - F-BOX PROTEIN FBX14-RELATED	0.86922
Sevir.4G205100	(1 of 14) 2.3.1.75 - Long-chain-alcohol O-fatty-acyltransferase / Wax synthase	0.86917
Sevir.9G048200	(1 of 1) PTHR10869//PTHR10869:SF65 - PROLYL 4-HYDROXYLASE ALPHA SUBUNIT // SUBFAMILY NOT NAMED	0.86916
Sevir.7G284800	(1 of 1) PTHR31301:SF2 - LOB DOMAIN-CONTAINING PROTEIN 15	0.86913
Sevir.5G340600		0.86903
Sevir.1G081700	(1 of 37) PF03087 - Arabidopsis protein of unknown function (DUF241)	0.869
Sevir.8G199800	(1 of 18) K04733 - interleukin-1 receptor-associated kinase 4 (IRAK4)	0.86899
Sevir.9G231400	(1 of 1) PTHR11062//PTHR11062:SF107 - EXOSTOSIN HEPARAN SULFATE GLYCOSYLTRANSFERASE -RELATED // SUBFAMILY NOT NAMED	0.86893
Sevir.4G233900	(1 of 2) K00510 - heme oxygenase (HMOX, hmuO, ho)	0.86882
Sevir.6G176900	(1 of 186) PF00847 - AP2 domain (AP2)	0.86882
Sevir.9G414700	(1 of 1) PTHR22904:SF169 - RNA POLYMERASE II-ASSOCIATED PROTEIN 3	0.86876
Sevir.8G225800	(1 of 98) PF04578//PF13968 - Protein of unknown function, DUF594 (DUF594) // Domain of unknown function (DUF4220) (DUF4220)	0.86855
Sevir.6G216500	(1 of 4) PTHR11783//PTHR11783:SF68 - SULFOTRANSFERASE SULT // SUBFAMILY NOT NAMED	0.86844
Sevir.8G127500	(1 of 1) PTHR12771:SF19 - ELMO/CED-12 DOMAIN-CONTAINING PROTEIN-RELATED	0.86836
Sevir.5G402300	(1 of 4) PTHR11654//PTHR11654:SF164 - OLIGOPEPTIDE TRANSPORTER-RELATED // SUBFAMILY NOT NAMED	0.86831
Sevir.8G108600	(1 of 2) PTHR11746//PTHR11746:SF94 - O-METHYLTRANSFERASE // SUBFAMILY NOT NAMED	0.86827
Sevir.4G299400	(1 of 17) PF05212 - Protein of unknown function (DUF707) (DUF707)	0.86823
Sevir.1G343600	(1 of 1) K03652 - DNA-3-methyladenine glycosylase (MPG)	0.86821
Sevir.3G240800	(1 of 63) PF14416 - PMR5 N terminal Domain (PMR5N)	0.8682
Sevir.1G056300		0.86819
Sevir.7G184000	(1 of 2) K01025 - uncharacterized protein (E2.8.2.-)	0.86786
Sevir.1G319700	(1 of 2) 2.7.13.3//3.1.3.16 - Histidine kinase / Protein kinase (histidine) // Protein-serine/threonine phosphatase / Serine/threonine specific protein phosphatase	0.86785
Sevir.2G419100	(1 of 158) 1.11.1.7 - Peroxidase / Lactoperoxidase	0.86761
Sevir.7G161900	(1 of 8) PF05703 - Auxin canalisation (Auxin_canalis)	0.86758
Sevir.6G119600	(1 of 1) K17569 - G patch domain-containing protein 2 (GPATCH2)	0.86757
Sevir.2G331100		0.86755
Sevir.5G294100	(1 of 1) PTHR27001:SF26 - PROTEIN KINASE FAMILY PROTEIN	0.86752
Sevir.9G255900	(1 of 2) PTHR22835//PTHR22835:SF201 - ZINC FINGER FYVE DOMAIN CONTAINING PROTEIN // SUBFAMILY NOT NAMED	0.86732
Sevir.2G348800		0.86731
Sevir.3G414100		0.86729
Sevir.6G249700	(1 of 2) 1.2.1.50//1.2.1.84 - Long-chain-fatty-acyl-CoA reductase / Acyl-CoA reductase // Alcohol-forming fatty acyl-CoA reductase	0.86722
Sevir.3G425000	(1 of 159) PF01535//PF13041 - PPR repeat (PPR) // PPR repeat family (PPR_2)	0.86719
Sevir.4G091300	(1 of 1) PTHR10641//PTHR10641:SF615 - MYB-LIKE DNA-BINDING PROTEIN MYB // SUBFAMILY NOT NAMED	0.86704
Sevir.9G208600		0.86702
Sevir.9G409400	(1 of 1) PTHR10791//PTHR10791:SF39 - RAG1-ACTIVATING PROTEIN 1 // SUBFAMILY NOT NAMED	0.86696
Sevir.J013200	(1 of 2) 1.5.1.10 - Saccharopine dehydrogenase (NADP(+), L-glutamate-forming) / Saccharopine reductase	0.86679
Sevir.5G208100		0.86662
Sevir.7G036700	(1 of 1) PTHR27003:SF36 - LEUCINE-RICH REPEAT PROTEIN KINASE-LIKE PROTEIN	0.86652
Sevir.9G119300	(1 of 65) PF02298 - Plastocyanin-like domain (Cu_bind_like)	0.86649
Sevir.9G128700	(1 of 1) PTHR31234:SF4 - LATE EMBRYOGENESIS ABUNDANT HYDROXYPROLINE-RICH GLYCOPROTEIN	0.86641
Sevir.6G193300	(1 of 2) K14560 - U3 small nucleolar ribonucleoprotein protein IMP3 (IMP3)	0.86637
Sevir.1G066100	(1 of 16) K01537 - Ca2+-transporting ATPase (E3.6.3.8)	0.86636
Sevir.5G259300	(1 of 17) PF00069//PF13855 - Protein kinase domain (Pkinase) // Leucine rich repeat (LRR_8)	0.86622
Sevir.5G208000	(1 of 2) K15084 - solute carrier family 25 (mitochondrial carrier protein), member 16 (SLC25A16, GDA, LEU5)	0.8661
Sevir.7G001500	(1 of 98) PF04578//PF13968 - Protein of unknown function, DUF594 (DUF594) // Domain of unknown function (DUF4220) (DUF4220)	0.86608
Sevir.8G070800		0.866
Sevir.6G236100	(1 of 15) PTHR23155//PTHR23155:SF529 - LEUCINE-RICH REPEAT-CONTAINING PROTEIN // SUBFAMILY NOT NAMED	0.86569
Sevir.7G061900		0.86566
Sevir.3G347500	(1 of 2) PTHR23083:SF39 - TETRATRICOPEPTIDE REPEAT PROTEIN 8	0.8656
Sevir.7G123300	(1 of 4) PTHR11732:SF239 - ALDO/KETO REDUCTASE-RELATED	0.8656
Sevir.2G096400	(1 of 38) PTHR23155//PTHR23155:SF629 - LEUCINE-RICH REPEAT-CONTAINING PROTEIN // SUBFAMILY NOT NAMED	0.86553
Sevir.6G040900		0.8655
Sevir.9G107300		0.86544
Sevir.2G222100	(1 of 1) PTHR10641//PTHR10641:SF505 - MYB-LIKE DNA-BINDING PROTEIN MYB // SUBFAMILY NOT NAMED	0.86522
Sevir.7G290200	(1 of 7) 2.5.1.87 - Ditrans,polycis-polyprenyl diphosphate synthase ((2E,6E)-farnesyl diphosphate specific) / Rer2p Z-prenyltransferase	0.86518
Sevir.2G037200		0.86508
Sevir.2G022000	(1 of 1) KOG0984 - Mitogen-activated protein kinase (MAPK) kinase MKK3/MKK6	0.86501
Sevir.9G333000	(1 of 67) PF01357//PF03330 - Pollen allergen (Pollen_allerg_1) // Rare lipoprotein A (RlpA)-like double-psi beta-barrel (DPBB_1)	0.86489
Sevir.1G090000	(1 of 3) K01876 - aspartyl-tRNA synthetase (DARS, aspS)	0.86487
Sevir.1G180000	(1 of 2) K01895 - acetyl-CoA synthetase (ACSS, acs)	0.86484
Sevir.2G213200	(1 of 2) PTHR13697//PTHR13697:SF20 - PHOSPHOFRUCTOKINASE // SUBFAMILY NOT NAMED	0.86483
Sevir.9G186900	(1 of 2) PTHR19241:SF236 - ABC TRANSPORTER G FAMILY MEMBER 30-RELATED	0.8648
Sevir.5G048400	(1 of 1) PTHR11461:SF190 - FI01422P-RELATED	0.8647
Sevir.3G152000	(1 of 1) PTHR10896//PTHR10896:SF31 - GALACTOSYLGALACTOSYLXYLOSYLPROTEIN 3-BETA-GLUCURONOSYLTRANSFERASE BETA-1,3-GLUCURONYLTRANSFERASE // SUBFAMILY NOT NAMED	0.86463
Sevir.8G019700	(1 of 3) K15892 - farnesol kinase (FOLK)	0.86462
Sevir.5G115300	(1 of 35) PF10250 - GDP-fucose protein O-fucosyltransferase (O-FucT)	0.86452
Sevir.3G308300		0.86438
Sevir.3G279900	(1 of 18) K01051 - pectinesterase (E3.1.1.11)	0.86437
Sevir.5G138800		0.86428
Sevir.4G103200	(1 of 63) PF14416 - PMR5 N terminal Domain (PMR5N)	0.86426
Sevir.5G460400	(1 of 2) 2.4.2.10 - Orotate phosphoribosyltransferase / Orotidylic acid phosphorylase	0.86426
Sevir.9G244200	(1 of 1) PTHR19297:SF93 - CORE-2/I-BRANCHING BETA-1,6-N-ACETYLGLUCOSAMINYLTRANSFERASE FAMILY PROTEIN	0.86425
Sevir.9G496800	(1 of 35) 3.2.1.21 - Beta-glucosidase / Gentobiase	0.86423
Sevir.9G362100		0.8642
Sevir.1G194200	(1 of 2) PTHR18929//PTHR18929:SF98 - PROTEIN DISULFIDE ISOMERASE // SUBFAMILY NOT NAMED	0.86406
Sevir.7G330600	(1 of 3) PTHR33285:SF2 - PHYTOSULFOKINES 6-RELATED	0.86405
Sevir.7G244500	(1 of 1) PTHR23257:SF349 - PROTEIN KINASE FAMILY PROTEIN	0.86405
Sevir.9G349300	(1 of 2) 1.1.1.28 - D-lactate dehydrogenase / D-lactic dehydrogenase	0.86399
Sevir.6G027200	(1 of 3) PTHR31568:SF17 - EXPRESSED PROTEIN	0.86392
Sevir.7G203200	(1 of 2) PTHR11040//PTHR11040:SF49 - ZINC/IRON TRANSPORTER // SUBFAMILY NOT NAMED	0.8639
Sevir.8G026800		0.86379
Sevir.7G326500		0.86369
Sevir.2G096000	(1 of 13) 2.4.1.202 - 2,4-dihydroxy-7-methoxy-2H-1,4-benzoxazin-3(4H)-one 2-D- glucosyltransferase / DIMBOA glucosyltransferase	0.86351
Sevir.5G353500		0.8635
Sevir.9G399400	(1 of 2) PTHR14859 - CALCOFLUOR WHITE HYPERSENSITIVE PROTEIN PRECURSOR	0.86333
Sevir.4G252900	(1 of 15) PF02309//PF02362//PF06507 - AUX/IAA family (AUX_IAA) // B3 DNA binding domain (B3) // Auxin response factor (Auxin_resp)	0.86328
Sevir.5G476300	(1 of 5) PTHR22811//PTHR22811:SF71 - TRANSMEMBRANE EMP24 DOMAIN-CONTAINING PROTEIN // SUBFAMILY NOT NAMED	0.86328
Sevir.5G079500	(1 of 4) PTHR20961//PTHR20961:SF13 - GLYCOSYLTRANSFERASE // SUBFAMILY NOT NAMED	0.8632
Sevir.9G301500	(1 of 115) PF13947 - Wall-associated receptor kinase galacturonan-binding (GUB_WAK_bind)	0.86318
Sevir.7G048800	(1 of 19) 1.1.1.330 - Very-long-chain 3-oxoacyl-CoA reductase / Very-long-chain beta-ketoacyl-CoA reductase	0.86313
Sevir.3G231400	(1 of 4) PTHR13943//PTHR13943:SF44 - HRAS-LIKE SUPPRESSOR - RELATED // SUBFAMILY NOT NAMED	0.86303
Sevir.J000800	(1 of 6) 3.1.3.16//3.1.3.48 - Protein-serine/threonine phosphatase / Serine/threonine specific protein phosphatase // Protein-tyrosine-phosphatase / PTPase	0.86303
Sevir.9G002800	(1 of 1) PTHR12419//PTHR12419:SF18 - OTU DOMAIN CONTAINING PROTEIN // SUBFAMILY NOT NAMED	0.863
Sevir.2G103000	(1 of 1) PTHR11706//PTHR11706:SF38 - MANGANESE TRANSPORTER // SUBFAMILY NOT NAMED	0.86299
Sevir.3G072100	(1 of 1) PTHR15140 - TUBULIN-SPECIFIC CHAPERONE E	0.8629
Sevir.1G056800	(1 of 2) PTHR11695:SF574 - CINNAMYL ALCOHOL DEHYDROGENASE 4-RELATED	0.86286
Sevir.1G376600	(1 of 3) PTHR31100:SF3 - AT-HOOK MOTIF NUCLEAR LOCALIZED PROTEIN 19-RELATED	0.86282
Sevir.5G028800	(1 of 7) 3.4.22.6 - Chymopapain / Papaya proteinase II	0.86279
Sevir.7G159700	(1 of 12) PF04862 - Protein of unknown function (DUF642) (DUF642)	0.8627
Sevir.5G208300	(1 of 1) PTHR10015//PTHR10015:SF195 - HEAT SHOCK TRANSCRIPTION FACTOR // SUBFAMILY NOT NAMED	0.8627
Sevir.6G103000	(1 of 4) 2.4.1.168 - Xyloglucan 4-glucosyltransferase	0.86264
Sevir.9G242300		0.86257
Sevir.1G134500	(1 of 3) PTHR10791:SF41 - BIDIRECTIONAL SUGAR TRANSPORTER SWEET6-RELATED	0.86238
Sevir.1G042100	(1 of 2) K03066 - 26S proteasome regulatory subunit T6 (PSMC5, RPT6)	0.86231
Sevir.2G185800	(1 of 3) PTHR11926:SF250 - UDP-GLYCOSYLTRANSFERASE 90A1-RELATED	0.86228
Sevir.7G324700	(1 of 4) K15634 - probable phosphoglycerate mutase (gpmB)	0.8622
Sevir.2G350700	(1 of 27) PF01657//PF07714 - Salt stress response/antifungal (Stress-antifung) // Protein tyrosine kinase (Pkinase_Tyr)	0.8621
Sevir.5G453600	(1 of 1) PTHR23196//PTHR23196:SF14 - PAX TRANSCRIPTION ACTIVATION DOMAIN INTERACTING PROTEIN // SUBFAMILY NOT NAMED	0.86202
Sevir.4G141100	(1 of 2) K19041 - E3 ubiquitin-protein ligase RNF38/44 [EC:6.3.2.19] (RNF38_44)	0.86196
Sevir.3G276700	(1 of 1) PTHR10353//PTHR10353:SF61 - GLYCOSYL HYDROLASE // SUBFAMILY NOT NAMED	0.86181
Sevir.2G359400		0.86174
Sevir.8G116900	(1 of 1) PTHR27007:SF61 - RECEPTOR LIKE PROTEIN KINASE S.2	0.86165
Sevir.2G198600	(1 of 1) PTHR11902:SF8 - ENOLASE 1, CHLOROPLASTIC	0.86141
Sevir.5G105300	(1 of 2) PTHR23324:SF77 - PHOSPHATIDYLINOSITOL/PHOSPHATIDYLCHOLINE TRANSFER PROTEIN SFH1-RELATED	0.8614
Sevir.5G087800	(1 of 9) PF00228 - Bowman-Birk serine protease inhibitor family (Bowman-Birk_leg)	0.86136
Sevir.2G135000	(1 of 1) 2.3.1.191 - UDP-3-O-(3-hydroxymyristoyl)glucosamine N-acyltransferase / UDP-3-O-acyl-glucosamine N-acyltransferase	0.86134
Sevir.2G405400	(1 of 1) KOG3057 - Cytochrome c oxidase, subunit VIb/COX12	0.8613
Sevir.9G116500	(1 of 1) K03934 - NADH dehydrogenase (ubiquinone) Fe-S protein 1 (NDUFS1)	0.86124
Sevir.7G159600	(1 of 12) PF04862 - Protein of unknown function (DUF642) (DUF642)	0.86122
Sevir.8G129100	(1 of 8) 2.8.1.9 - Molybdenum cofactor sulfurtransferase / Molybdenum cofactor sulfurase	0.86112
Sevir.4G080800	(1 of 21) 2.4.1.69 - Galactoside 2-alpha-L-fucosyltransferase / Secretor-type beta-galactoside alpha-1->2 fucosyltransferase	0.86111
Sevir.3G220500		0.8611
Sevir.3G309100		0.86103
Sevir.8G193700	(1 of 14) PF07645//PF07714//PF13947 - Calcium-binding EGF domain (EGF_CA) // Protein tyrosine kinase (Pkinase_Tyr) // Wall-associated receptor kinase galacturonan-binding (GUB_WAK_bind)	0.86101
Sevir.1G303400	(1 of 2) PTHR24089:SF316 - ADP,ATP CARRIER PROTEIN 1, MITOCHONDRIAL	0.86098
Sevir.4G033600		0.86097
Sevir.7G316800	(1 of 8) PTHR23244//PTHR23244:SF320 - KELCH REPEAT DOMAIN // SUBFAMILY NOT NAMED	0.86085
Sevir.2G292800	(1 of 1) PTHR13943:SF32 - NC DOMAIN-CONTAINING PROTEIN-LIKE PROTEIN	0.86083
Sevir.4G040500	(1 of 1) PTHR11214//PTHR11214:SF142 - BETA-1,3-N-ACETYLGLUCOSAMINYLTRANSFERASE // SUBFAMILY NOT NAMED	0.86079
Sevir.9G538600	(1 of 1) K18655 - ATP-dependent RNA helicase DDX19/DBP5 [EC:3.6.4.13] (DDX19, DBP5)	0.86076
Sevir.6G179700	(1 of 4) PTHR11206//PTHR11206:SF118 - MULTIDRUG RESISTANCE PROTEIN // SUBFAMILY NOT NAMED	0.86075
Sevir.4G047700	(1 of 1) 3.4.22.38 - Cathepsin K / Cathepsin X	0.86068
Sevir.8G185200		0.86063
Sevir.9G578700	(1 of 1) PTHR10283//PTHR10283:SF107 - SOLUTE CARRIER FAMILY 13 MEMBER // SUBFAMILY NOT NAMED	0.86055
Sevir.1G245100	(1 of 2) K10775 - phenylalanine ammonia-lyase (E4.3.1.24)	0.86047
Sevir.9G204500	(1 of 1) PTHR10869//PTHR10869:SF81 - PROLYL 4-HYDROXYLASE ALPHA SUBUNIT // SUBFAMILY NOT NAMED	0.86046
Sevir.5G217600	(1 of 40) K05909 - laccase (E1.10.3.2)	0.86043
Sevir.5G423000	(1 of 4) K09775 - hypothetical protein (K09775)	0.86041
Sevir.9G466000	(1 of 1) PTHR13677:SF0 - PROTEIN F53H1.3, ISOFORM A	0.86041
Sevir.9G273200	(1 of 2) PTHR23500:SF154 - POLYOL TRANSPORTER 3-RELATED	0.86012
Sevir.2G277100		0.86001
Sevir.1G272900		0.85991
Sevir.9G280300	(1 of 2) K18207 - protein O-mannose beta-1,4-N-acetylglucosaminyltransferase (GTDC2)	0.85986
Sevir.9G341100	(1 of 2) K14423 - 4,4-dimethyl-9beta,19-cyclopropylsterol-4alpha-methyl oxidase (SMO1)	0.85984
Sevir.9G085000	(1 of 8) 2.4.1.170 - Isoflavone 7-O-glucosyltransferase	0.85979
Sevir.1G206600	(1 of 15) PF07887 - Calmodulin binding protein-like (Calmodulin_bind)	0.8597
Sevir.2G420700	(1 of 1) PTHR24349//PTHR24349:SF92 - SERINE/THREONINE-PROTEIN KINASE // SUBFAMILY NOT NAMED	0.85966
Sevir.1G378300	(1 of 130) PF02365 - No apical meristem (NAM) protein (NAM)	0.85963
Sevir.1G130400	(1 of 1) PTHR11062//PTHR11062:SF111 - EXOSTOSIN HEPARAN SULFATE GLYCOSYLTRANSFERASE -RELATED // SUBFAMILY NOT NAMED	0.85952
Sevir.8G140900	(1 of 2) PTHR23315:SF69 - U-BOX DOMAIN-CONTAINING PROTEIN 12-RELATED	0.85944
Sevir.5G242200	(1 of 3) PTHR24282//PTHR24282:SF35 - CYTOCHROME P450 FAMILY MEMBER // SUBFAMILY NOT NAMED	0.85938
Sevir.1G131900		0.85936
Sevir.8G196500	(1 of 12) PTHR23155:SF402 - DISEASE RESISTANCE PROTEIN RPP13-RELATED	0.85933
Sevir.4G080600	(1 of 21) 2.4.1.69 - Galactoside 2-alpha-L-fucosyltransferase / Secretor-type beta-galactoside alpha-1->2 fucosyltransferase	0.85933
Sevir.8G071300		0.85925
Sevir.7G076400	(1 of 2) PTHR31945:SF17 - TRANSCRIPTION FACTOR FER-LIKE IRON DEFICIENCY-INDUCED TRANSCRIPTION FACTOR	0.85916
Sevir.6G171100		0.85914
Sevir.9G366600	(1 of 348) PF00067 - Cytochrome P450 (p450)	0.85909
Sevir.3G295500	(1 of 3) 1.14.13.11 - Trans-cinnamate 4-monooxygenase / Cinnamic acid 4-monooxygenase	0.85908
Sevir.5G452100	(1 of 6) PTHR13683//PTHR13683:SF368 - ASPARTYL PROTEASES // SUBFAMILY NOT NAMED	0.85907
Sevir.1G170000		0.85894
Sevir.2G057700	(1 of 20) PF09425 - Divergent CCT motif (CCT_2)	0.85894
Sevir.7G306100	(1 of 1) PTHR23257:SF505 - SERINE/THREONINE-PROTEIN KINASE DRKC-RELATED	0.85893
Sevir.8G189100	(1 of 14) PF07645//PF07714//PF13947 - Calcium-binding EGF domain (EGF_CA) // Protein tyrosine kinase (Pkinase_Tyr) // Wall-associated receptor kinase galacturonan-binding (GUB_WAK_bind)	0.85884
Sevir.9G579000	(1 of 3) 2.6.1.88 - Methionine transaminase / Methionine-oxo-acid transaminase	0.85869
Sevir.9G035900	(1 of 1) PTHR32285:SF21 - PROTEIN TRICHOME BIREFRINGENCE-LIKE 32	0.85853
Sevir.3G282900		0.85844
Sevir.2G090200	(1 of 1321) 2.7.11.1 - Non-specific serine/threonine protein kinase / Threonine-specific protein kinase	0.85843
Sevir.9G395100	(1 of 158) 1.11.1.7 - Peroxidase / Lactoperoxidase	0.85842
Sevir.5G387700	(1 of 2) PTHR21290//PTHR21290:SF29 - SPHINGOMYELIN SYNTHETASE // SUBFAMILY NOT NAMED	0.85839
Sevir.2G122900	(1 of 3) 2.1.1.273 - Benzoate O-methyltransferase	0.85836
Sevir.3G414200	(1 of 11) PTHR23155//PTHR23155:SF586 - LEUCINE-RICH REPEAT-CONTAINING PROTEIN // SUBFAMILY NOT NAMED	0.85826
Sevir.1G289000		0.85823
Sevir.2G442400	(1 of 29) PF01190 - Pollen proteins Ole e I like (Pollen_Ole_e_I)	0.85818
Sevir.1G298300	(1 of 1321) 2.7.11.1 - Non-specific serine/threonine protein kinase / Threonine-specific protein kinase	0.85817
Sevir.9G356500	(1 of 1) PTHR11913//PTHR11913:SF25 - COFILIN-RELATED // SUBFAMILY NOT NAMED	0.85814
Sevir.2G094500	(1 of 5) K07901 - Ras-related protein Rab-8A (RAB8A, MEL)	0.85813
Sevir.5G313700	(1 of 1) PTHR13697//PTHR13697:SF34 - PHOSPHOFRUCTOKINASE // SUBFAMILY NOT NAMED	0.85811
Sevir.9G351200	(1 of 1) PTHR11260//PTHR11260:SF264 - GLUTATHIONE S-TRANSFERASE, GST, SUPERFAMILY, GST DOMAIN CONTAINING // SUBFAMILY NOT NAMED	0.85806
Sevir.9G487400	(1 of 1321) 2.7.11.1 - Non-specific serine/threonine protein kinase / Threonine-specific protein kinase	0.85806
Sevir.3G399000		0.85796
Sevir.8G029500	(1 of 2) PTHR32019:SF2 - R3H DOMAIN-CONTAINING PROTEIN 4	0.8579
Sevir.3G069000	(1 of 8) K08867 - WNK lysine deficient protein kinase [EC:2.7.11.1] (WNK, PRKWNK)	0.85785
Sevir.6G227600	(1 of 1) PTHR12608:SF4 - GDT1-LIKE PROTEIN 3	0.85784
Sevir.2G114000	(1 of 2) K09131 - hypothetical protein (K09131)	0.85755
Sevir.2G001200		0.85752
Sevir.7G124800	(1 of 21) 2.4.1.69 - Galactoside 2-alpha-L-fucosyltransferase / Secretor-type beta-galactoside alpha-1->2 fucosyltransferase	0.85752
Sevir.4G089700	(1 of 1) K17605 - serine/threonine-protein phosphatase 2A activator (PPP2R4, PTPA)	0.85751
Sevir.5G277100	(1 of 1) PTHR10641//PTHR10641:SF549 - MYB-LIKE DNA-BINDING PROTEIN MYB // SUBFAMILY NOT NAMED	0.85749
Sevir.2G143400	(1 of 10) 2.3.1.115 - Isoflavone-7-O-beta-glucoside 6''-O-malonyltransferase / Flavone/flavonol 7-O-beta-D-glucoside malonyltransferase	0.85744
Sevir.2G339800		0.85741
Sevir.6G003400		0.85739
Sevir.3G308700		0.85737
Sevir.1G311500	(1 of 63) PF14416 - PMR5 N terminal Domain (PMR5N)	0.85734
Sevir.6G062000	(1 of 2) PTHR22595//PTHR22595:SF58 - CHITINASE-RELATED // SUBFAMILY NOT NAMED	0.85733
Sevir.4G012600	(1 of 1) K08489 - syntaxin 16 (STX16)	0.85729
Sevir.3G305900	(1 of 6) PTHR23155//PTHR23155:SF531 - LEUCINE-RICH REPEAT-CONTAINING PROTEIN // SUBFAMILY NOT NAMED	0.85722
Sevir.1G352500	(1 of 20) PF00646//PF08268 - F-box domain (F-box) // F-box associated domain (FBA_3)	0.8572
Sevir.2G005500	(1 of 1) PTHR11206//PTHR11206:SF169 - MULTIDRUG RESISTANCE PROTEIN // SUBFAMILY NOT NAMED	0.85719
Sevir.2G424300	(1 of 1) K03942 - NADH dehydrogenase (ubiquinone) flavoprotein 1 (NDUFV1)	0.85716
Sevir.7G124600	(1 of 1) K15112 - solute carrier family 25 (mitochondrial uncoupling protein), member 27 (SLC25A27, UCP4)	0.85709
Sevir.9G533000	(1 of 1) PTHR22975:SF9 - F6D8.33-RELATED	0.857
Sevir.5G110300	(1 of 2) PTHR12565//PTHR12565:SF130 - STEROL REGULATORY ELEMENT-BINDING PROTEIN // SUBFAMILY NOT NAMED	0.85695
Sevir.8G243400	(1 of 21) PTHR23155//PTHR23155:SF541 - LEUCINE-RICH REPEAT-CONTAINING PROTEIN // SUBFAMILY NOT NAMED	0.85686
Sevir.8G092700	(1 of 21) PTHR23155//PTHR23155:SF541 - LEUCINE-RICH REPEAT-CONTAINING PROTEIN // SUBFAMILY NOT NAMED	0.85675
Sevir.5G403900	(1 of 2) PTHR11353//PTHR11353:SF87 - CHAPERONIN // SUBFAMILY NOT NAMED	0.85658
Sevir.5G286200	(1 of 27) K05658 - ATP-binding cassette, subfamily B (MDR/TAP), member 1 (ABCB1)	0.85648
Sevir.7G055400	(1 of 2) PTHR11695//PTHR11695:SF556 - ALCOHOL DEHYDROGENASE RELATED // SUBFAMILY NOT NAMED	0.85644
Sevir.9G242000	(1 of 67) PF01357//PF03330 - Pollen allergen (Pollen_allerg_1) // Rare lipoprotein A (RlpA)-like double-psi beta-barrel (DPBB_1)	0.8564
Sevir.6G254100	(1 of 2) PF04568 - Mitochondrial ATPase inhibitor, IATP (IATP)	0.85635
Sevir.4G070900	(1 of 1) PTHR23249:SF15 - TRAFFICKING PROTEIN PARTICLE COMPLEX SUBUNIT 4	0.85633
Sevir.6G060500		0.85633
Sevir.7G054800	(1 of 8) PTHR10706//PTHR10706:SF131 - F-BOX FAMILY PROTEIN // SUBFAMILY NOT NAMED	0.85618
Sevir.7G032200	(1 of 5) 1.3.1.22 - 3-oxo-5-alpha-steroid 4-dehydrogenase (NADP(+)) / Cholestenone 5-alpha-reductase	0.85613
Sevir.9G179800	(1 of 3) PTHR22835//PTHR22835:SF150 - ZINC FINGER FYVE DOMAIN CONTAINING PROTEIN // SUBFAMILY NOT NAMED	0.85608
Sevir.7G170900	(1 of 2) PTHR31996:SF2 - COILED-COIL DOMAIN-CONTAINING PROTEIN 115	0.856
Sevir.3G245200	(1 of 4) K17255 - Rab GDP dissociation inhibitor (GDI1_2)	0.85597
Sevir.7G211800	(1 of 2) PTHR17985 - SER/THR-RICH PROTEIN T10 IN DGCR REGION	0.85596
Sevir.9G548400	(1 of 1) PTHR24223:SF189 - ABC TRANSPORTER C FAMILY MEMBER 5	0.85595
Sevir.4G112000	(1 of 3) PTHR31495:SF1 - PEROXYGENASE 4-RELATED	0.85591
Sevir.3G220200		0.85586
Sevir.5G194200	(1 of 3) PTHR10783:SF26 - SPX DOMAIN-CONTAINING PROTEIN 3	0.85586
Sevir.7G052700	(1 of 10) K13065 - shikimate O-hydroxycinnamoyltransferase (E2.3.1.133, HCT)	0.85583
Sevir.5G266100	(1 of 1) K17725 - sulfur dioxygenase (ETHE1)	0.85579
Sevir.4G076900	(1 of 4) 3.4.22.40 - Bleomycin hydrolase / Aminopeptidase C (Lactococcus lactis)	0.85574
Sevir.8G223100	(1 of 29) PTHR11709//PTHR11709:SF119 - MULTI-COPPER OXIDASE // SUBFAMILY NOT NAMED	0.85557
Sevir.2G412400	(1 of 3) PTHR11240//PTHR11240:SF18 - RIBONUCLEASE T2 // SUBFAMILY NOT NAMED	0.85534
Sevir.1G288400	(1 of 248) PF00249 - Myb-like DNA-binding domain (Myb_DNA-binding)	0.85531
Sevir.5G067200	(1 of 3) K01824 - cholestenol delta-isomerase (EBP)	0.85522
Sevir.7G159800	(1 of 12) PF04862 - Protein of unknown function (DUF642) (DUF642)	0.85519
Sevir.9G295900	(1 of 4) K13449 - pathogenesis-related protein 1 (PR1)	0.85509
Sevir.1G293400	(1 of 65) PF00892 - EamA-like transporter family (EamA)	0.85509
Sevir.9G012600	(1 of 1) 3.1.3.8 - 3-phytase / Phytate 6-phosphatase	0.85501
Sevir.7G326100	(1 of 5) PTHR10183 - CALPAIN	0.85493
Sevir.3G017600		0.85484
Sevir.9G397700	(1 of 1) KOG1312 - DHHC-type Zn-finger proteins	0.85484
Sevir.5G005400	(1 of 2) K08517 - vesicle transport protein SEC22 (SEC22)	0.85476
Sevir.7G106600	(1 of 2) 6.3.4.21 - Nicotinate phosphoribosyltransferase / Nicotinic acid phosphoribosyltransferase	0.85472
Sevir.3G068000	(1 of 8) 4.2.3.104 - Alpha-humulene synthase / ZSS1	0.85472
Sevir.7G111400	(1 of 2) PTHR18929//PTHR18929:SF109 - PROTEIN DISULFIDE ISOMERASE // SUBFAMILY NOT NAMED	0.85461
Sevir.3G397500	(1 of 13) PTHR23050 - CALCIUM BINDING PROTEIN	0.8546
Sevir.1G012400		0.85459
Sevir.9G439000	(1 of 12) PF00407 - Pathogenesis-related protein Bet v I family (Bet_v_1)	0.85457
Sevir.5G375300	(1 of 1) PTHR24058:SF56 - HYPOTHETICAL SER-THR PROTEIN KINASE-RELATED	0.85451
Sevir.3G099800	(1 of 2) PTHR11132//PTHR11132:SF98 - SOLUTE CARRIER FAMILY 35 // SUBFAMILY NOT NAMED	0.85447
Sevir.3G282000	(1 of 1) K08658 - prenyl protein peptidase (RCE1, FACE2)	0.85445
Sevir.2G275700	(1 of 28) PF03407 - Nucleotide-diphospho-sugar transferase (Nucleotid_trans)	0.85439
Sevir.9G247600		0.85434
Sevir.4G250000	(1 of 1) PTHR24092:SF55 - PHOSPHOLIPID-TRANSPORTING ATPASE TAT-1	0.85417
Sevir.1G182200	(1 of 1) PTHR31311:SF4 - GLYCOSYLTRANSFERASE 3-RELATED	0.85411
Sevir.7G186000	(1 of 186) PF00847 - AP2 domain (AP2)	0.85411
Sevir.5G065200	(1 of 1) 3.2.1.186 - Protodioscin 26-O-beta-D-glucosidase / Torvosidase	0.85409
Sevir.9G096500	(1 of 1) K10886 - DNA-repair protein XRCC4 (XRCC4)	0.85399
Sevir.2G096300	(1 of 3) PTHR11926//PTHR11926:SF241 - GLUCOSYL/GLUCURONOSYL TRANSFERASES // SUBFAMILY NOT NAMED	0.85396
Sevir.1G149300		0.85388
Sevir.1G384000	(1 of 1) K05752 - chromosome 3 open reading frame 10 (C3ORF10, HSPC300)	0.85385
Sevir.1G069500	(1 of 5) K17686 - Cu+-exporting ATPase (copA, ATP7)	0.85385
Sevir.4G178200		0.85378
Sevir.7G099900	(1 of 2) PF06258 - Mitochondrial fission ELM1 (Mito_fiss_Elm1)	0.85366
Sevir.6G093500	(1 of 5) 6.2.1.12 - 4-coumarate--CoA ligase / 4-coumaryl-CoA synthetase	0.85345
Sevir.4G005900	(1 of 86) PF02362 - B3 DNA binding domain (B3)	0.85331
Sevir.8G178900		0.85326
Sevir.4G121000	(1 of 1) PTHR31769:SF5 - EXPRESSED PROTEIN	0.85322
Sevir.3G026200	(1 of 1) PTHR22814//PTHR22814:SF132 - COPPER TRANSPORT PROTEIN ATOX1-RELATED // SUBFAMILY NOT NAMED	0.85308
Sevir.9G489800	(1 of 2) PTHR24296:SF0 - CYTOCHROME P450 FAMILY PROTEIN-RELATED	0.85303
Sevir.9G301800	(1 of 1) PTHR27000:SF5 - SERINE/THREONINE-PROTEIN KINASE BRI1-LIKE 2	0.853
Sevir.2G184500	(1 of 16) K07904 - Ras-related protein Rab-11A (RAB11A)	0.853
Sevir.9G403300	(1 of 1) PTHR13247//PTHR13247:SF2 - TETRATRICOPEPTIDE REPEAT PROTEIN 11 TPR REPEAT PROTEIN 11 // SUBFAMILY NOT NAMED	0.85293
Sevir.1G207600		0.85277
Sevir.7G330100	(1 of 11) PF05003 - Protein of unknown function (DUF668) (DUF668)	0.85273
Sevir.1G271400	(1 of 1) PTHR11106//PTHR11106:SF58 - GANGLIOSIDE INDUCED DIFFERENTIATION ASSOCIATED PROTEIN 2-RELATED // SUBFAMILY NOT NAMED	0.85271
Sevir.2G236300	(1 of 1) PTHR13683//PTHR13683:SF361 - ASPARTYL PROTEASES // SUBFAMILY NOT NAMED	0.85266
Sevir.3G226300	(1 of 46) PF00582 - Universal stress protein family (Usp)	0.85259
Sevir.7G188300	(1 of 13) K15095 - (+)-neomenthol dehydrogenase (E1.1.1.208)	0.85254
Sevir.8G075800	(1 of 10) PF06830 - Root cap (Root_cap)	0.85253
Sevir.7G088400	(1 of 1) PTHR12629//PTHR12629:SF13 - DIPHOSPHOINOSITOL POLYPHOSPHATE PHOSPHOHYDROLASE // SUBFAMILY NOT NAMED	0.85246
Sevir.7G184800	(1 of 2) K17782 - mitochondrial intermembrane space import and assembly protein 40 (MIA40, CHCHD4)	0.85245
Sevir.6G251800	(1 of 2) PTHR22883//PTHR22883:SF65 - ZINC FINGER DHHC DOMAIN CONTAINING PROTEIN // SUBFAMILY NOT NAMED	0.8524
Sevir.8G243900	(1 of 2) 3.5.1.19 - Nicotinamidase / Nicotine deamidase	0.8524
Sevir.5G226000		0.85239
Sevir.5G028400	(1 of 158) 1.11.1.7 - Peroxidase / Lactoperoxidase	0.85218
Sevir.5G293000	(1 of 11) KOG2922 - Uncharacterized conserved protein	0.85213
Sevir.9G438900	(1 of 12) PF00407 - Pathogenesis-related protein Bet v I family (Bet_v_1)	0.85212
Sevir.8G242800		0.85209
Sevir.2G068600	(1 of 1) PTHR13903:SF8 - PIRIN	0.85209
Sevir.5G015100	(1 of 7) PTHR22835//PTHR22835:SF272 - ZINC FINGER FYVE DOMAIN CONTAINING PROTEIN // SUBFAMILY NOT NAMED	0.85201
Sevir.9G521000	(1 of 186) PF00847 - AP2 domain (AP2)	0.852
Sevir.7G124700	(1 of 21) 2.4.1.69 - Galactoside 2-alpha-L-fucosyltransferase / Secretor-type beta-galactoside alpha-1->2 fucosyltransferase	0.85199
Sevir.2G331600	(1 of 1) PTHR31235:SF8 - PEROXIDASE 7	0.85189
Sevir.8G213500	(1 of 3) 2.7.1.25 - Adenylyl-sulfate kinase / APS kinase	0.85178
Sevir.5G381900	(1 of 1) PTHR12276:SF10 - ENTH/VHS FAMILY PROTEIN	0.85148
Sevir.7G163600	(1 of 5) 1.14.13.137 - Indole-2-monooxygenase / CYP71C4	0.85147
Sevir.7G147600	(1 of 4) 1.8.4.11 - Peptide-methionine (S)-S-oxide reductase / Peptide methionine sulfoxide reductase	0.85146
Sevir.4G130000	(1 of 13) PF11744 - Aluminium activated malate transporter (ALMT)	0.85146
Sevir.8G131100	(1 of 15) 1.3.3.8 - Tetrahydroberberine oxidase / THB oxidase	0.85132
Sevir.6G140900	(1 of 5) KOG0059 - Lipid exporter ABCA1 and related proteins, ABC superfamily	0.85131
Sevir.9G017700	(1 of 2) PTHR18896//PTHR18896:SF71 - PHOSPHOLIPASE D // SUBFAMILY NOT NAMED	0.85123
Sevir.1G058200	(1 of 28) PF00646//PF08387 - F-box domain (F-box) // FBD (FBD)	0.85114
Sevir.9G581700	(1 of 2) PTHR15907:SF35 - GENE1000 PROTEIN-RELATED	0.85098
Sevir.5G270400	(1 of 6) PF00235 - Profilin (Profilin)	0.85096
Sevir.5G425300	(1 of 2) PTHR11627//PTHR11627:SF21 - FRUCTOSE-BISPHOSPHATE ALDOLASE // SUBFAMILY NOT NAMED	0.85094
Sevir.4G041500	(1 of 1) PTHR23153:SF37 - DNA DAMAGE RESPONSE PROTEIN WSS1	0.8509
Sevir.2G073800	(1 of 1) PTHR19328//PTHR19328:SF35 - PQQ OXIDOREDUCTASE-RELATED // SUBFAMILY NOT NAMED	0.85083
Sevir.5G085300	(1 of 2) PTHR20961//PTHR20961:SF22 - GLYCOSYLTRANSFERASE // SUBFAMILY NOT NAMED	0.85076
Sevir.5G154300	(1 of 158) 1.11.1.7 - Peroxidase / Lactoperoxidase	0.85067
Sevir.5G343800	(1 of 1) PTHR11851:SF155 - INSULIN-DEGRADING ENZYME	0.85065
Sevir.3G051600	(1 of 1) 5.5.1.9 - Cycloeucalenol cycloisomerase / Cycloeucalenol--obtusifoliol isomerase	0.85059
Sevir.1G039800	(1 of 3) PF05684 - Protein of unknown function (DUF819) (DUF819)	0.85057
Sevir.1G332700	(1 of 13) PF04674 - Phosphate-induced protein 1 conserved region (Phi_1)	0.85055
Sevir.7G324400	(1 of 8) 2.3.1.138 - Putrescine N-hydroxycinnamoyltransferase	0.85049
Sevir.7G237600	(1 of 1) PTHR13069:SF8 - 2-OXOGLUTARATE AND FE-DEPENDENT OXYGENASE FAMILY PROTEIN	0.85047
Sevir.3G006000	(1 of 158) 1.11.1.7 - Peroxidase / Lactoperoxidase	0.8504
Sevir.7G052800	(1 of 28) PF00069//PF13947 - Protein kinase domain (Pkinase) // Wall-associated receptor kinase galacturonan-binding (GUB_WAK_bind)	0.85025
Sevir.5G042100	(1 of 67) PF01357//PF03330 - Pollen allergen (Pollen_allerg_1) // Rare lipoprotein A (RlpA)-like double-psi beta-barrel (DPBB_1)	0.85021
Sevir.3G054100	(1 of 3) K00789 - S-adenosylmethionine synthetase (metK)	0.85008
Sevir.4G087100	(1 of 1) PTHR31969:SF4 - GEM-LIKE PROTEIN 1-RELATED	0.85003

## Sheet: Co-exp SvMYB21
	Sevir.2G208400_SvMYB21
	Pearson Correlated Expression	Number
	There are 67 genes with correlated expression > 0.85
	Genes highlighted in BLUE: phenylpropanoid-related	1
	Genes highlighted in YELLOW: lignin biosynthetic genes	0
	Genes highlighted in ORANGE: lignin-related	0
		1	TOTAL
Gene		Correlation
Sevir.9G159900	(1 of 16) PF00560//PF13855 - Leucine Rich Repeat (LRR_1) // Leucine rich repeat (LRR_8)	0.96672
Sevir.4G271400	(1 of 1) PTHR10366//PTHR10366:SF350 - NAD DEPENDENT EPIMERASE/DEHYDRATASE // SUBFAMILY NOT NAMED	0.96533
Sevir.2G434600	(1 of 6) 1.1.1.331 - Secoisolariciresinol dehydrogenase	0.96241
Sevir.9G194700	(1 of 37) PF03087 - Arabidopsis protein of unknown function (DUF241)	0.96035
Sevir.5G343300	(1 of 7) PF06136 - Domain of unknown function (DUF966) (DUF966)	0.95254
Sevir.5G093700	(1 of 10) PF05623 - Protein of unknown function (DUF789) (DUF789)	0.94981
Sevir.9G503600		0.94644
Sevir.J003500		0.94391
Sevir.8G041100	(1 of 12) 3.2.2.22 - rRNA N-glycosylase / rRNA N-glycosidase	0.9438
Sevir.7G086200	(1 of 5) PTHR11783//PTHR11783:SF85 - SULFOTRANSFERASE SULT // SUBFAMILY NOT NAMED	0.94304
Sevir.2G280700		0.94253
Sevir.9G425400		0.94202
Sevir.1G148300	(1 of 14) 2.3.1.75 - Long-chain-alcohol O-fatty-acyltransferase / Wax synthase	0.94171
Sevir.3G155800		0.93559
Sevir.9G027600	(1 of 2) K15356 - GDP-mannose transporter (VRG4, GONST1)	0.93515
Sevir.7G172800	(1 of 5) PTHR10353//PTHR10353:SF54 - GLYCOSYL HYDROLASE // SUBFAMILY NOT NAMED	0.93487
Sevir.9G036900	(1 of 12) PF05097 - Protein of unknown function (DUF688) (DUF688)	0.93368
Sevir.4G096000	(1 of 3) PTHR11926//PTHR11926:SF211 - GLUCOSYL/GLUCURONOSYL TRANSFERASES // SUBFAMILY NOT NAMED	0.93324
Sevir.2G284100		0.93241
Sevir.3G404700	(1 of 3) PTHR24356//PTHR24356:SF144 - SERINE/THREONINE-PROTEIN KINASE // SUBFAMILY NOT NAMED	0.93187
Sevir.9G166100	(1 of 159) PF00010 - Helix-loop-helix DNA-binding domain (HLH)	0.92493
Sevir.2G172700	(1 of 1) PTHR13697//PTHR13697:SF29 - PHOSPHOFRUCTOKINASE // SUBFAMILY NOT NAMED	0.9245
Sevir.9G188800	(1 of 8) 1.14.13.152 - Geraniol 8-hydroxylase / G10H	0.92284
Sevir.9G533200	(1 of 4) PTHR10795//PTHR10795:SF347 - PROPROTEIN CONVERTASE SUBTILISIN/KEXIN // SUBFAMILY NOT NAMED	0.92132
Sevir.5G308800		0.92077
Sevir.4G282400	(1 of 1321) 2.7.11.1 - Non-specific serine/threonine protein kinase / Threonine-specific protein kinase	0.918
Sevir.5G280700	(1 of 4) PTHR27009:SF21 - PR5-LIKE RECEPTOR KINASE-RELATED	0.91762
Sevir.6G094100	(1 of 17) PF16913 - Purine nucleobase transmembrane transport (PUNUT)	0.91739
Sevir.2G345200	(1 of 13) PF04759 - Protein of unknown function, DUF617 (DUF617)	0.91657
Sevir.9G416900	(1 of 1) PTHR31189:SF2 - CUPIN DOMAIN-CONTAINING PROTEIN	0.9148
Sevir.9G299700	(1 of 15) 2.3.1.196 - Benzyl alcohol O-benzoyltransferase	0.91431
Sevir.3G219100		0.91246
Sevir.2G373000		0.91246
Sevir.9G079900	(1 of 158) 1.11.1.7 - Peroxidase / Lactoperoxidase	0.91063
Sevir.1G170400	(1 of 3) K06990 - uncharacterized protein (K06990)	0.90794
Sevir.2G406800	(1 of 3) K07893 - Ras-related protein Rab-6A (RAB6A)	0.90701
Sevir.2G407600	(1 of 2) PTHR10788//PTHR10788:SF37 - TREHALOSE-6-PHOSPHATE SYNTHASE // SUBFAMILY NOT NAMED	0.90548
Sevir.7G195000		0.90538
Sevir.8G039000	(1 of 4) PTHR11260//PTHR11260:SF226 - GLUTATHIONE S-TRANSFERASE, GST, SUPERFAMILY, GST DOMAIN CONTAINING // SUBFAMILY NOT NAMED	0.89986
Sevir.1G229900	(1 of 4) PTHR13832//PTHR13832:SF323 - PROTEIN PHOSPHATASE 2C // SUBFAMILY NOT NAMED	0.89785
Sevir.9G019200	(1 of 1) PTHR11730//PTHR11730:SF37 - AMMONIUM TRANSPORTER // SUBFAMILY NOT NAMED	0.89565
Sevir.2G030200	(1 of 51) PF00069//PF00139 - Protein kinase domain (Pkinase) // Legume lectin domain (Lectin_legB)	0.89398
Sevir.8G213600	(1 of 17) PF14365 - Domain of unknown function (DUF4409) (DUF4409)	0.89393
Sevir.7G086100	(1 of 2) PTHR11926//PTHR11926:SF336 - GLUCOSYL/GLUCURONOSYL TRANSFERASES // SUBFAMILY NOT NAMED	0.89296
Sevir.9G555200	(1 of 1) PTHR24095:SF119 - ACYL-ACTIVATING ENZYME 1, PEROXISOMAL-RELATED	0.89169
Sevir.5G453400	(1 of 1) PF15159 - Phosphatidylinositol N-acetylglucosaminyltransferase subunit Y (PIG-Y)	0.89152
Sevir.9G365000	(1 of 2) PTHR23070//PTHR23070:SF28 - BCS1 AAA-TYPE ATPASE // SUBFAMILY NOT NAMED	0.88745
Sevir.5G075900		0.88129
Sevir.8G055200	(1 of 130) PF02365 - No apical meristem (NAM) protein (NAM)	0.87872
Sevir.2G414500		0.87706
Sevir.9G236900	(1 of 20) PF01535//PF13812 - PPR repeat (PPR) // Pentatricopeptide repeat domain (PPR_3)	0.87614
Sevir.1G031800	(1 of 2) PF14476 - Petal formation-expressed (Chloroplast_duf)	0.87264
Sevir.9G350500	(1 of 3) PTHR11260//PTHR11260:SF200 - GLUTATHIONE S-TRANSFERASE, GST, SUPERFAMILY, GST DOMAIN CONTAINING // SUBFAMILY NOT NAMED	0.87212
Sevir.7G249600		0.8716
Sevir.2G269500	(1 of 8) PF04654 - Protein of unknown function, DUF599 (DUF599)	0.86912
Sevir.6G044600		0.86805
Sevir.2G287400		0.86705
Sevir.4G047000		0.86517
Sevir.2G382500	(1 of 158) 1.11.1.7 - Peroxidase / Lactoperoxidase	0.86495
Sevir.5G435100		0.86397
Sevir.4G156800	(1 of 1) PTHR22951//PTHR22951:SF21 - CLATHRIN ASSEMBLY PROTEIN // SUBFAMILY NOT NAMED	0.86393
Sevir.5G365100	(1 of 2) 5.4.2.11//5.4.2.12 - Phosphoglycerate mutase (2,3-diphosphoglycerate-dependent) / Phosphoglyceromutase // Phosphoglycerate mutase (2,3-diphosphoglycerate-independent) / Phosphoglyceromutase	0.86305
Sevir.5G335700		0.85779
Sevir.2G041200		0.85581
Sevir.7G318500		0.85136
Sevir.7G203600	(1 of 3) PTHR26374:SF175 - C2H2-LIKE ZINC FINGER PROTEIN-RELATED	0.85072
Sevir.3G219800		0.85019

## Sheet: Co-exp SvMYB23
	Sevir.2G222100_SvMYB23
	Pearson Correlated Expression	Number
	There are 1160 genes with correlated expression > 0.85
	Genes highlighted in BLUE: phenylpropanoid-related	9
	Genes highlighted in YELLOW: lignin biosynthetic genes	3
	Genes highlighted in ORANGE: lignin-related	5
		17	TOTAL
Gene		Correlation
Sevir.2G094500	(1 of 5) K07901 - Ras-related protein Rab-8A (RAB8A, MEL)	0.97206
Sevir.1G247600	(1 of 6) PF12579 - Protein of unknown function (DUF3755) (DUF3755)	0.96756
Sevir.2G350700	(1 of 27) PF01657//PF07714 - Salt stress response/antifungal (Stress-antifung) // Protein tyrosine kinase (Pkinase_Tyr)	0.96506
Sevir.4G225700	(1 of 1) PTHR22952//PTHR22952:SF207 - CAMP-RESPONSE ELEMENT BINDING PROTEIN-RELATED // SUBFAMILY NOT NAMED	0.96041
Sevir.8G203700	(1 of 1) KOG0513//KOG1187 - Ca2+-independent phospholipase A2 // Serine/threonine protein kinase	0.95844
Sevir.7G316800	(1 of 8) PTHR23244//PTHR23244:SF320 - KELCH REPEAT DOMAIN // SUBFAMILY NOT NAMED	0.95493
Sevir.9G521000	(1 of 186) PF00847 - AP2 domain (AP2)	0.95408
Sevir.3G240800	(1 of 63) PF14416 - PMR5 N terminal Domain (PMR5N)	0.95136
Sevir.7G040800	(1 of 1) PTHR23155//PTHR23155:SF525 - LEUCINE-RICH REPEAT-CONTAINING PROTEIN // SUBFAMILY NOT NAMED	0.95112
Sevir.9G320600		0.95003
Sevir.7G247000	(1 of 2) 1.3.1.34 - 2,4-dienoyl-CoA reductase (NADPH) / 4-enoyl-CoA reductase (NADPH)	0.94988
Sevir.9G399400	(1 of 2) PTHR14859 - CALCOFLUOR WHITE HYPERSENSITIVE PROTEIN PRECURSOR	0.94876
Sevir.9G456700	(1 of 1) PTHR13832//PTHR13832:SF349 - PROTEIN PHOSPHATASE 2C // SUBFAMILY NOT NAMED	0.94798
Sevir.5G033700	(1 of 42) PF07883 - Cupin domain (Cupin_2)	0.94795
Sevir.5G171900	(1 of 1) PTHR22996//PTHR22996:SF6 - MAHOGUNIN // SUBFAMILY NOT NAMED	0.94567
Sevir.7G076400	(1 of 2) PTHR31945:SF17 - TRANSCRIPTION FACTOR FER-LIKE IRON DEFICIENCY-INDUCED TRANSCRIPTION FACTOR	0.94371
Sevir.1G306500	(1 of 1) PTHR22950//PTHR22950:SF262 - AMINO ACID TRANSPORTER // SUBFAMILY NOT NAMED	0.943
Sevir.3G409900	(1 of 28) PF00069//PF13947 - Protein kinase domain (Pkinase) // Wall-associated receptor kinase galacturonan-binding (GUB_WAK_bind)	0.94295
Sevir.1G207600		0.94293
Sevir.3G403900		0.94232
Sevir.4G231900	(1 of 2) PTHR24343:SF157 - CBL-INTERACTING SERINE/THREONINE-PROTEIN KINASE 24	0.94209
Sevir.3G276700	(1 of 1) PTHR10353//PTHR10353:SF61 - GLYCOSYL HYDROLASE // SUBFAMILY NOT NAMED	0.94126
Sevir.6G130600	(1 of 1) PTHR13697//PTHR13697:SF22 - PHOSPHOFRUCTOKINASE // SUBFAMILY NOT NAMED	0.94112
Sevir.1G284200	(1 of 1) PTHR13832//PTHR13832:SF241 - PROTEIN PHOSPHATASE 2C // SUBFAMILY NOT NAMED	0.94091
Sevir.4G076800	(1 of 4) 3.4.22.40 - Bleomycin hydrolase / Aminopeptidase C (Lactococcus lactis)	0.94023
Sevir.3G287100	(1 of 1) PTHR31165:SF6 - PROTEIN LIGHT-DEPENDENT SHORT HYPOCOTYLS 6	0.94019
Sevir.5G134000	(1 of 1) PTHR10641//PTHR10641:SF607 - MYB-LIKE DNA-BINDING PROTEIN MYB // SUBFAMILY NOT NAMED	0.93875
Sevir.8G034300	(1 of 2) PTHR22952//PTHR22952:SF179 - CAMP-RESPONSE ELEMENT BINDING PROTEIN-RELATED // SUBFAMILY NOT NAMED	0.93845
Sevir.2G322000		0.93824
Sevir.1G378900	(1 of 2) PTHR19139//PTHR19139:SF146 - AQUAPORIN TRANSPORTER // SUBFAMILY NOT NAMED	0.93824
Sevir.5G353000	(1 of 1) PTHR13902:SF3 - GB	0.93817
Sevir.3G225400	(1 of 2) PTHR12859 - PRA1 PROTEIN	0.93799
Sevir.7G201500		0.93783
Sevir.2G416900	(1 of 19) PF04504 - Protein of unknown function, DUF573 (DUF573)	0.93772
Sevir.9G404700		0.93764
Sevir.9G062600		0.93707
Sevir.5G293000	(1 of 11) KOG2922 - Uncharacterized conserved protein	0.93696
Sevir.1G343700	(1 of 1) PTHR11562//PTHR11562:SF59 - CATION EFFLUX PROTEIN/ ZINC TRANSPORTER // SUBFAMILY NOT NAMED	0.93682
Sevir.2G381000	(1 of 28) PF03000 - NPH3 family (NPH3)	0.93639
Sevir.8G010300	(1 of 4) PTHR24282//PTHR24282:SF51 - CYTOCHROME P450 FAMILY MEMBER // SUBFAMILY NOT NAMED	0.9362
Sevir.7G314800	(1 of 4) PTHR24282//PTHR24282:SF51 - CYTOCHROME P450 FAMILY MEMBER // SUBFAMILY NOT NAMED	0.93602
Sevir.2G068600	(1 of 1) PTHR13903:SF8 - PIRIN	0.93601
Sevir.2G400300	(1 of 34) K09286 - EREBP-like factor (EREBP)	0.93587
Sevir.9G351600	(1 of 5) PTHR11260//PTHR11260:SF244 - GLUTATHIONE S-TRANSFERASE, GST, SUPERFAMILY, GST DOMAIN CONTAINING // SUBFAMILY NOT NAMED	0.93572
Sevir.9G130200		0.93554
Sevir.7G063400	(1 of 1) PTHR11706//PTHR11706:SF47 - MANGANESE TRANSPORTER // SUBFAMILY NOT NAMED	0.93553
Sevir.3G395900		0.93547
Sevir.1G124400	(1 of 25) K08235 - xyloglucan:xyloglucosyl transferase (E2.4.1.207)	0.93542
Sevir.4G263700	(1 of 17) PF00069//PF13855 - Protein kinase domain (Pkinase) // Leucine rich repeat (LRR_8)	0.9349
Sevir.8G013900	(1 of 3) PTHR31388:SF24 - PEROXIDASE 52	0.93484
Sevir.1G347400		0.93477
Sevir.1G009400	(1 of 1) PTHR10994//PTHR10994:SF87 - RETICULON // SUBFAMILY NOT NAMED	0.93454
Sevir.4G018400	(1 of 3) PTHR24320:SF81 - NAD(P)-BINDING ROSSMANN-FOLD SUPERFAMILY PROTEIN	0.9343
Sevir.3G213700	(1 of 10) PF04852 - Protein of unknown function (DUF640) (DUF640)	0.93427
Sevir.7G278800	(1 of 1) PTHR24423//PTHR24423:SF545 - TWO-COMPONENT SENSOR HISTIDINE KINASE // SUBFAMILY NOT NAMED	0.93252
Sevir.2G245800		0.93237
Sevir.8G235700	(1 of 18) K04733 - interleukin-1 receptor-associated kinase 4 (IRAK4)	0.93234
Sevir.7G282300	(1 of 158) 1.11.1.7 - Peroxidase / Lactoperoxidase	0.93212
Sevir.1G146700		0.93184
Sevir.2G016400	(1 of 28) PF00646//PF08387 - F-box domain (F-box) // FBD (FBD)	0.93165
Sevir.8G202700	(1 of 33) PTHR23155//PTHR23155:SF484 - LEUCINE-RICH REPEAT-CONTAINING PROTEIN // SUBFAMILY NOT NAMED	0.93163
Sevir.6G060500		0.93162
Sevir.7G088400	(1 of 1) PTHR12629//PTHR12629:SF13 - DIPHOSPHOINOSITOL POLYPHOSPHATE PHOSPHOHYDROLASE // SUBFAMILY NOT NAMED	0.93128
Sevir.6G051900	(1 of 121) PF12937 - F-box-like (F-box-like)	0.9309
Sevir.2G144700	(1 of 2) PF08695 - Cytochrome oxidase complex assembly protein 1 (Coa1)	0.9305
Sevir.1G168500	(1 of 2) 3.4.11.1//3.4.11.5 - Leucyl aminopeptidase / Peptidase S // Prolyl aminopeptidase / Proline iminopeptidase	0.9303
Sevir.8G075300	(1 of 4) K06995 - uncharacterized protein (K06995)	0.93003
Sevir.5G394700	(1 of 1) PTHR22952//PTHR22952:SF215 - CAMP-RESPONSE ELEMENT BINDING PROTEIN-RELATED // SUBFAMILY NOT NAMED	0.92966
Sevir.7G324700	(1 of 4) K15634 - probable phosphoglycerate mutase (gpmB)	0.92964
Sevir.5G082000	(1 of 1) PTHR19297//PTHR19297:SF70 - GLYCOSYLTRANSFERASE 14 FAMILY MEMBER // SUBFAMILY NOT NAMED	0.92964
Sevir.4G072600	(1 of 4) PTHR10314//PTHR10314:SF114 - SER/THR DEHYDRATASE, TRP SYNTHASE // SUBFAMILY NOT NAMED	0.9295
Sevir.1G054700	(1 of 7) PTHR24221:SF141 - ABC TRANSPORTER B FAMILY MEMBER 15-RELATED	0.92947
Sevir.3G163000	(1 of 4) K09775 - hypothetical protein (K09775)	0.9294
Sevir.5G305600	(1 of 29) PF01190 - Pollen proteins Ole e I like (Pollen_Ole_e_I)	0.92906
Sevir.7G186000	(1 of 186) PF00847 - AP2 domain (AP2)	0.9284
Sevir.1G022400	(1 of 158) 1.11.1.7 - Peroxidase / Lactoperoxidase	0.92831
Sevir.4G076900	(1 of 4) 3.4.22.40 - Bleomycin hydrolase / Aminopeptidase C (Lactococcus lactis)	0.92828
Sevir.4G290700	(1 of 1) PTHR24349//PTHR24349:SF103 - SERINE/THREONINE-PROTEIN KINASE // SUBFAMILY NOT NAMED	0.92812
Sevir.9G273200	(1 of 2) PTHR23500:SF154 - POLYOL TRANSPORTER 3-RELATED	0.92809
Sevir.2G177800	(1 of 3) PTHR23155//PTHR23155:SF444 - LEUCINE-RICH REPEAT-CONTAINING PROTEIN // SUBFAMILY NOT NAMED	0.92756
Sevir.8G196500	(1 of 12) PTHR23155:SF402 - DISEASE RESISTANCE PROTEIN RPP13-RELATED	0.92748
Sevir.1G159200		0.92747
Sevir.3G304700	(1 of 67) PF01357//PF03330 - Pollen allergen (Pollen_allerg_1) // Rare lipoprotein A (RlpA)-like double-psi beta-barrel (DPBB_1)	0.92729
Sevir.2G361300	(1 of 5) K15014 - solute carrier family 29 (equilibrative nucleoside transporter), member 1/2/3 (SLC29A1_2_3, ENT1_2_3)	0.92708
Sevir.9G554700	(1 of 27) 1.14.13.21 - Flavonoid 3'-monooxygenase / Flavonoid 3'-hydroxylase	0.92689
Sevir.9G248200	(1 of 2) PTHR23023//PTHR23023:SF104 - DIMETHYLANILINE MONOOXYGENASE // SUBFAMILY NOT NAMED	0.92667
Sevir.4G072200	(1 of 1) PTHR15660:SF1 - BRISC AND BRCA1-A COMPLEX MEMBER 1	0.92629
Sevir.6G193300	(1 of 2) K14560 - U3 small nucleolar ribonucleoprotein protein IMP3 (IMP3)	0.92623
Sevir.4G057300	(1 of 8) 1.14.20.2 - 2,4-dihydroxy-1,4-benzoxazin-3-one-glucoside dioxygenase / DIBOA-Glc dioxygenase	0.9262
Sevir.7G169800		0.92597
Sevir.3G408800	(1 of 3) PTHR32468:SF20 - CATION/H(+) ANTIPORTER 19	0.92593
Sevir.9G330400	(1 of 4) PTHR10209//PTHR10209:SF158 - OXIDOREDUCTASE, 2OG-FE II OXYGENASE FAMILY PROTEIN // SUBFAMILY NOT NAMED	0.92592
Sevir.1G103000	(1 of 29) PF03479 - Domain of unknown function (DUF296) (DUF296)	0.92566
Sevir.3G014900	(1 of 1) PTHR19282:SF158 - TETRASPANIN-19	0.92554
Sevir.3G414200	(1 of 11) PTHR23155//PTHR23155:SF586 - LEUCINE-RICH REPEAT-CONTAINING PROTEIN // SUBFAMILY NOT NAMED	0.92551
Sevir.5G045600	(1 of 3) PTHR23155//PTHR23155:SF642 - LEUCINE-RICH REPEAT-CONTAINING PROTEIN // SUBFAMILY NOT NAMED	0.92538
Sevir.5G381900	(1 of 1) PTHR12276:SF10 - ENTH/VHS FAMILY PROTEIN	0.92498
Sevir.5G208100		0.92465
Sevir.9G394900	(1 of 191) KOG0156 - Cytochrome P450 CYP2 subfamily	0.92464
Sevir.2G313300	(1 of 1) PTHR14155//PTHR14155:SF162 - RING FINGER DOMAIN-CONTAINING // SUBFAMILY NOT NAMED	0.9245
Sevir.9G119600	(1 of 2) PTHR10250 - MICROSOMAL GLUTATHIONE S-TRANSFERASE	0.92446
Sevir.5G343000	(1 of 2) 2.7.4.21 - Inositol-hexakisphosphate kinase / IP6K	0.92437
Sevir.8G228600	(1 of 28) PF08224 - Domain of unknown function (DUF1719) (DUF1719)	0.92435
Sevir.7G192800	(1 of 3) K08331 - autophagy-related protein 13 (ATG13)	0.92427
Sevir.3G370600		0.92416
Sevir.5G193900		0.92415
Sevir.5G019600	(1 of 3) PTHR10366//PTHR10366:SF379 - NAD DEPENDENT EPIMERASE/DEHYDRATASE // SUBFAMILY NOT NAMED	0.92369
Sevir.1G264300	(1 of 3) PTHR19139:SF134 - AQUAPORIN TIP2-3-RELATED	0.92324
Sevir.2G389700	(1 of 1) PTHR23155//PTHR23155:SF608 - LEUCINE-RICH REPEAT-CONTAINING PROTEIN // SUBFAMILY NOT NAMED	0.9231
Sevir.5G465400	(1 of 30) 1.14.13.121 - Premnaspirodiene oxygenase / Hyoscymus muticus premnaspirodiene oxygenase	0.9231
Sevir.5G313700	(1 of 1) PTHR13697//PTHR13697:SF34 - PHOSPHOFRUCTOKINASE // SUBFAMILY NOT NAMED	0.92306
Sevir.9G033700	(1 of 1) PTHR21726//PTHR21726:SF50 - PHOSPHATIDYLINOSITOL N-ACETYLGLUCOSAMINYLTRANSFERASE SUBUNIT P DOWN SYNDROME CRITICAL REGION PROTEIN 5 -RELATED // SUBFAMILY NOT NAMED	0.92299
Sevir.5G033600	(1 of 42) PF07883 - Cupin domain (Cupin_2)	0.92282
Sevir.9G434000	(1 of 1) PTHR20858:SF18 - PROTEIN PET18	0.92232
Sevir.6G181100	(1 of 3) PTHR11746//PTHR11746:SF108 - O-METHYLTRANSFERASE // SUBFAMILY NOT NAMED	0.92232
Sevir.2G418800	(1 of 158) 1.11.1.7 - Peroxidase / Lactoperoxidase	0.92195
Sevir.5G053800	(1 of 6) PTHR31642:SF24 - HXXXD-TYPE ACYL-TRANSFERASE-LIKE PROTEIN	0.92195
Sevir.2G077600	(1 of 6) PTHR23155//PTHR23155:SF531 - LEUCINE-RICH REPEAT-CONTAINING PROTEIN // SUBFAMILY NOT NAMED	0.92163
Sevir.9G235900	(1 of 2) K10576 - ubiquitin-conjugating enzyme E2 H (UBE2H, UBC8)	0.92151
Sevir.6G060900	(1 of 2) PTHR24078:SF169 - DNAJ HOMOLOG SUBFAMILY C MEMBER 17	0.92147
Sevir.6G083800	(1 of 1) PTHR31500:SF7 - AT HOOK MOTIF DNA-BINDING FAMILY PROTEIN-RELATED	0.92133
Sevir.2G148200	(1 of 3) 3.5.1.9 - Arylformamidase / Kynurenine formamidase	0.92086
Sevir.3G425500	(1 of 3) 1.1.5.2 - Quinoprotein glucose dehydrogenase (PQQ, quinone) / Quinoprotein D-glucose dehydrogenase	0.9207
Sevir.5G279000	(1 of 1) PTHR11614:SF94 - ALPHA/BETA-HYDROLASE-LIKE PROTEIN	0.92066
Sevir.7G301400	(1 of 2) PTHR13017 - 5-FORMYLTETRAHYDROFOLATE CYCLO-LIGASE-RELATED	0.92056
Sevir.8G243100	(1 of 10) 2.7.7.49 - RNA-directed DNA polymerase / Revertase	0.92038
Sevir.3G370900	(1 of 19) 3.5.1.98 - Histone deacetylase / HDAC	0.92021
Sevir.9G327700	(1 of 71) KOG0254 - Predicted transporter (major facilitator superfamily)	0.91986
Sevir.4G241300	(1 of 2) 3.6.3.32 - Quaternary-amine-transporting ATPase	0.91964
Sevir.3G256200	(1 of 2) PTHR22595:SF34 - BASIC ENDOCHITINASE B	0.91956
Sevir.4G039600		0.9195
Sevir.9G409400	(1 of 1) PTHR10791//PTHR10791:SF39 - RAG1-ACTIVATING PROTEIN 1 // SUBFAMILY NOT NAMED	0.91948
Sevir.8G227100	(1 of 43) PF04535 - Domain of unknown function (DUF588) (DUF588)	0.91941
Sevir.8G228700	(1 of 28) PF08224 - Domain of unknown function (DUF1719) (DUF1719)	0.9194
Sevir.2G248300		0.91936
Sevir.2G092800	(1 of 3) 3.6.3.5 - Zinc-exporting ATPase / Zn(2+)-exporting ATPase	0.91893
Sevir.7G058100	(1 of 28) PF00069//PF13947 - Protein kinase domain (Pkinase) // Wall-associated receptor kinase galacturonan-binding (GUB_WAK_bind)	0.91879
Sevir.4G198400	(1 of 2) PTHR31079:SF9 - NAC DOMAIN-CONTAINING PROTEIN 8	0.91873
Sevir.8G182400	(1 of 21) PTHR23155//PTHR23155:SF541 - LEUCINE-RICH REPEAT-CONTAINING PROTEIN // SUBFAMILY NOT NAMED	0.91842
Sevir.3G201900	(1 of 1) PTHR24349:SF88 - SERINE/THREONINE-PROTEIN KINASE CG17528	0.91841
Sevir.3G398900	(1 of 2) PTHR23257:SF499 - KINASE LIKE PROTEIN	0.91819
Sevir.5G047600	(1 of 1321) 2.7.11.1 - Non-specific serine/threonine protein kinase / Threonine-specific protein kinase	0.91816
Sevir.9G241500	(1 of 67) PF01357//PF03330 - Pollen allergen (Pollen_allerg_1) // Rare lipoprotein A (RlpA)-like double-psi beta-barrel (DPBB_1)	0.91814
Sevir.9G439000	(1 of 12) PF00407 - Pathogenesis-related protein Bet v I family (Bet_v_1)	0.91812
Sevir.9G084500	(1 of 4) PTHR11926//PTHR11926:SF361 - GLUCOSYL/GLUCURONOSYL TRANSFERASES // SUBFAMILY NOT NAMED	0.91764
Sevir.3G300700		0.91764
Sevir.5G232700	(1 of 1) PTHR12847:SF4 - ADAPTIN EAR-BINDING COAT-ASSOCIATED PROTEIN 1 NECAP-1	0.91761
Sevir.2G311000	(1 of 44) PF00069//PF00954//PF01453//PF08276 - Protein kinase domain (Pkinase) // S-locus glycoprotein domain (S_locus_glycop) // D-mannose binding lectin (B_lectin) // PAN-like domain (PAN_2)	0.91745
Sevir.3G235400	(1 of 24) PF06749 - Protein of unknown function (DUF1218) (DUF1218)	0.91737
Sevir.8G037600		0.91732
Sevir.3G097200	(1 of 3) K01800 - maleylacetoacetate isomerase (maiA, GSTZ1)	0.91726
Sevir.1G012400		0.91709
Sevir.2G281900	(1 of 1) PTHR14233//PTHR14233:SF14 - DUF914-RELATED // SUBFAMILY NOT NAMED	0.91705
Sevir.3G137800	(1 of 1) PTHR24055//PTHR24055:SF218 - MITOGEN-ACTIVATED PROTEIN KINASE // SUBFAMILY NOT NAMED	0.91684
Sevir.7G219700	(1 of 1) PTHR23177//PTHR23177:SF22 - MKIAA1688 PROTEIN // SUBFAMILY NOT NAMED	0.91662
Sevir.5G251600	(1 of 284) PF00646 - F-box domain (F-box)	0.91659
Sevir.8G159200	(1 of 3) PF00560//PF13191 - Leucine Rich Repeat (LRR_1) // AAA ATPase domain (AAA_16)	0.91652
Sevir.4G202400	(1 of 1) PTHR24423:SF475 - HISTIDINE KINASE 5	0.9165
Sevir.3G017800	(1 of 7) PF14364 - Domain of unknown function (DUF4408) (DUF4408)	0.91634
Sevir.8G019700	(1 of 3) K15892 - farnesol kinase (FOLK)	0.91631
Sevir.8G008600	(1 of 2) PTHR22761:SF8 - VACUOLAR PROTEIN SORTING-ASSOCIATED PROTEIN 32 HOMOLOG 1-RELATED	0.9163
Sevir.9G306500	(1 of 2) PTHR11514//PTHR11514:SF35 - MYC // SUBFAMILY NOT NAMED	0.91622
Sevir.5G274200	(1 of 1) PTHR31376:SF3 - PURINE PERMEASE 4-RELATED	0.91622
Sevir.1G314600	(1 of 65) PF02298 - Plastocyanin-like domain (Cu_bind_like)	0.91617
Sevir.8G239600	(1 of 6) PTHR23241//PTHR23241:SF55 - LATE EMBRYOGENESIS ABUNDANT PLANTS LEA-RELATED // SUBFAMILY NOT NAMED	0.91595
Sevir.9G001400	(1 of 2) PTHR19241//PTHR19241:SF214 - ATP-BINDING CASSETTE TRANSPORTER // SUBFAMILY NOT NAMED	0.91574
Sevir.2G278900		0.91567
Sevir.8G203500	(1 of 4) PTHR23155//PTHR23155:SF425 - LEUCINE-RICH REPEAT-CONTAINING PROTEIN // SUBFAMILY NOT NAMED	0.91549
Sevir.7G051500	(1 of 16) PF00069//PF01453 - Protein kinase domain (Pkinase) // D-mannose binding lectin (B_lectin)	0.91532
Sevir.5G015100	(1 of 7) PTHR22835//PTHR22835:SF272 - ZINC FINGER FYVE DOMAIN CONTAINING PROTEIN // SUBFAMILY NOT NAMED	0.91526
Sevir.9G560100		0.91509
Sevir.9G230100	(1 of 2) PTHR10264:SF90 - HYPERSENSITIVE-INDUCED RESPONSE PROTEIN 3	0.91497
Sevir.8G054100	(1 of 1) PTHR16079 - UBIQUITIN LIGASE PROTEIN CHFR	0.91444
Sevir.9G479000	(1 of 1) PTHR11200//PTHR11200:SF141 - INOSITOL 5-PHOSPHATASE // SUBFAMILY NOT NAMED	0.91427
Sevir.8G211500	(1 of 6) PTHR23155//PTHR23155:SF531 - LEUCINE-RICH REPEAT-CONTAINING PROTEIN // SUBFAMILY NOT NAMED	0.91388
Sevir.2G207300	(1 of 3) PTHR11695//PTHR11695:SF563 - ALCOHOL DEHYDROGENASE RELATED // SUBFAMILY NOT NAMED	0.91383
Sevir.3G029200	(1 of 12) K01193 - beta-fructofuranosidase (E3.2.1.26, sacA)	0.91374
Sevir.7G195900	(1 of 3) K03115 - casein kinase II subunit beta (CSNK2B)	0.91364
Sevir.8G054900	(1 of 2) PTHR14107 - WD REPEAT PROTEIN	0.91363
Sevir.8G233800		0.91328
Sevir.7G306100	(1 of 1) PTHR23257:SF505 - SERINE/THREONINE-PROTEIN KINASE DRKC-RELATED	0.9132
Sevir.3G220500		0.91313
Sevir.3G253600	(1 of 1) PTHR24282//PTHR24282:SF30 - CYTOCHROME P450 FAMILY MEMBER // SUBFAMILY NOT NAMED	0.91293
Sevir.9G351200	(1 of 1) PTHR11260//PTHR11260:SF264 - GLUTATHIONE S-TRANSFERASE, GST, SUPERFAMILY, GST DOMAIN CONTAINING // SUBFAMILY NOT NAMED	0.91273
Sevir.5G122900	(1 of 3) KOG4491 - Predicted membrane protein	0.91266
Sevir.1G344700	(1 of 1) PTHR12632//PTHR12632:SF10 - TRANSCRIPTION FACTOR NF-Y ALPHA-RELATED // SUBFAMILY NOT NAMED	0.91259
Sevir.4G140800	(1 of 2) PTHR14155//PTHR14155:SF156 - RING FINGER DOMAIN-CONTAINING // SUBFAMILY NOT NAMED	0.91255
Sevir.1G286300	(1 of 1) PTHR14744:SF15 - N-ALPHA-ACETYLTRANSFERASE 60	0.91241
Sevir.2G183900	(1 of 3) K06990 - uncharacterized protein (K06990)	0.91234
Sevir.9G580000	(1 of 29) PF03479 - Domain of unknown function (DUF296) (DUF296)	0.91234
Sevir.9G341000	(1 of 1) PTHR23002//PTHR23002:SF65 - ZINC FINGER CCHC DOMAIN CONTAINING PROTEIN // SUBFAMILY NOT NAMED	0.91232
Sevir.9G556600	(1 of 1) PTHR10183//PTHR10183:SF323 - CALPAIN // SUBFAMILY NOT NAMED	0.91217
Sevir.9G109900	(1 of 4) PTHR10174//PTHR10174:SF149 - RETINALDEHYDE BINDING PROTEIN-RELATED // SUBFAMILY NOT NAMED	0.91211
Sevir.1G060800	(1 of 3) PTHR26402//PTHR26402:SF529 - RESPONSE REGULATOR OF TWO-COMPONENT SYSTEM // SUBFAMILY NOT NAMED	0.91197
Sevir.9G410300		0.91185
Sevir.1G127100	(1 of 1) PTHR19248//PTHR19248:SF18 - ATP-BINDING TRANSPORT PROTEIN-RELATED // SUBFAMILY NOT NAMED	0.91171
Sevir.2G086000		0.91169
Sevir.5G459700	(1 of 1) PTHR11260//PTHR11260:SF288 - GLUTATHIONE S-TRANSFERASE, GST, SUPERFAMILY, GST DOMAIN CONTAINING // SUBFAMILY NOT NAMED	0.91151
Sevir.3G308200		0.91147
Sevir.2G365100	(1 of 2) 2.7.1.36 - Mevalonate kinase	0.91139
Sevir.5G439600	(1 of 1) PTHR32133:SF111 - F-BOX ONLY PROTEIN 6	0.91129
Sevir.2G170100	(1 of 1) PTHR27000:SF48 - RECEPTOR-LIKE PROTEIN KINASE BRI1-LIKE 3-RELATED	0.91121
Sevir.3G120900	(1 of 20) PF00169 - PH domain (PH)	0.91111
Sevir.5G046700	(1 of 2) PTHR12917//PTHR12917:SF20 - ASPARTYL PROTEASE DDI-RELATED // SUBFAMILY NOT NAMED	0.91095
Sevir.2G073300	(1 of 3) PTHR23070//PTHR23070:SF27 - BCS1 AAA-TYPE ATPASE // SUBFAMILY NOT NAMED	0.91088
Sevir.2G312600	(1 of 1) 3.6.1.18 - FAD diphosphatase / FAD pyrophosphatase	0.91059
Sevir.2G014300		0.91055
Sevir.9G311000	(1 of 2) PTHR11711:SF168 - ADP-RIBOSYLATION FACTOR B1C	0.9104
Sevir.8G088000	(1 of 16) PTHR23155//PTHR23155:SF578 - LEUCINE-RICH REPEAT-CONTAINING PROTEIN // SUBFAMILY NOT NAMED	0.91034
Sevir.2G348800		0.91026
Sevir.9G061500	(1 of 14) PF04576 - Zein-binding (Zein-binding)	0.91025
Sevir.9G022300	(1 of 50) PF07983 - X8 domain (X8)	0.91023
Sevir.6G259800	(1 of 1) K13347//K13348 - peroxisomal membrane protein 2 (PXMP2, PMP22) // protein Mpv17 (MPV17)	0.91013
Sevir.9G366500	(1 of 4) PTHR11926//PTHR11926:SF406 - GLUCOSYL/GLUCURONOSYL TRANSFERASES // SUBFAMILY NOT NAMED	0.90987
Sevir.1G251100	(1 of 20) PF02893 - GRAM domain (GRAM)	0.90987
Sevir.7G330100	(1 of 11) PF05003 - Protein of unknown function (DUF668) (DUF668)	0.90968
Sevir.3G068000	(1 of 8) 4.2.3.104 - Alpha-humulene synthase / ZSS1	0.90967
Sevir.2G100200	(1 of 1) PTHR19920 - WD40 PROTEIN CIAO1	0.90958
Sevir.3G385800	(1 of 3) 1.14.13.53 - 4'-methoxyisoflavone 2'-hydroxylase / Isoflavone 2'-monooxygenase	0.90955
Sevir.2G023800	(1 of 28) PF08224 - Domain of unknown function (DUF1719) (DUF1719)	0.90925
Sevir.5G110300	(1 of 2) PTHR12565//PTHR12565:SF130 - STEROL REGULATORY ELEMENT-BINDING PROTEIN // SUBFAMILY NOT NAMED	0.90916
Sevir.4G212100	(1 of 30) 1.14.13.121 - Premnaspirodiene oxygenase / Hyoscymus muticus premnaspirodiene oxygenase	0.90885
Sevir.3G230100	(1 of 5) PF09177 - Syntaxin 6, N-terminal (Syntaxin-6_N)	0.90881
Sevir.4G056400	(1 of 24) PF07714//PF13947 - Protein tyrosine kinase (Pkinase_Tyr) // Wall-associated receptor kinase galacturonan-binding (GUB_WAK_bind)	0.90869
Sevir.7G133900	(1 of 1) PTHR22950:SF327 - LYSINE HISTIDINE TRANSPORTER-LIKE 6	0.9086
Sevir.4G080800	(1 of 21) 2.4.1.69 - Galactoside 2-alpha-L-fucosyltransferase / Secretor-type beta-galactoside alpha-1->2 fucosyltransferase	0.90839
Sevir.5G207200	(1 of 2) PTHR11014:SF55 - IAA-AMINO ACID HYDROLASE ILR1-LIKE 1-RELATED	0.90832
Sevir.1G090000	(1 of 3) K01876 - aspartyl-tRNA synthetase (DARS, aspS)	0.90757
Sevir.9G102900		0.90751
Sevir.8G150900	(1 of 88) PF00168 - C2 domain (C2)	0.90747
Sevir.5G398700	(1 of 2) PTHR10286:SF10 - F11O4.12	0.90738
Sevir.2G436200	(1 of 1) PTHR24056//PTHR24056:SF219 - CELL DIVISION PROTEIN KINASE // SUBFAMILY NOT NAMED	0.90719
Sevir.4G057500	(1 of 16) KOG4579 - Leucine-rich repeat (LRR) protein associated with apoptosis in muscle tissue	0.90719
Sevir.5G226000		0.90715
Sevir.9G127900	(1 of 8) KOG3399 - Predicted Yippee-type zinc-binding protein	0.90713
Sevir.7G052700	(1 of 10) K13065 - shikimate O-hydroxycinnamoyltransferase (E2.3.1.133, HCT)	0.90697
Sevir.6G008000	(1 of 1) 1.2.1.76 - Succinate-semialdehyde dehydrogenase (acetylating) / Succinyl-CoA reductase	0.90685
Sevir.5G066500	(1 of 3) K01824 - cholestenol delta-isomerase (EBP)	0.90661
Sevir.1G083300	(1 of 48) PF00069//PF00560//PF08263//PF13855 - Protein kinase domain (Pkinase) // Leucine Rich Repeat (LRR_1) // Leucine rich repeat N-terminal domain (LRRNT_2) // Leucine rich repeat (LRR_8)	0.90646
Sevir.9G238400	(1 of 11) 3.6.3.27 - Phosphate-transporting ATPase / ABC phosphate transporter	0.90646
Sevir.6G256600	(1 of 6) PTHR10593//PTHR10593:SF41 - SERINE/THREONINE-PROTEIN KINASE RIO // SUBFAMILY NOT NAMED	0.9062
Sevir.5G404400	(1 of 1) K17618 - ubiquitin-like domain-containing CTD phosphatase 1 [EC:3.1.3.16] (UBLCP1)	0.90618
Sevir.2G455100	(1 of 63) PF14416 - PMR5 N terminal Domain (PMR5N)	0.90616
Sevir.5G027200	(1 of 3) PTHR10209//PTHR10209:SF204 - OXIDOREDUCTASE, 2OG-FE II OXYGENASE FAMILY PROTEIN // SUBFAMILY NOT NAMED	0.90612
Sevir.1G083200	(1 of 48) PF00069//PF00560//PF08263//PF13855 - Protein kinase domain (Pkinase) // Leucine Rich Repeat (LRR_1) // Leucine rich repeat N-terminal domain (LRRNT_2) // Leucine rich repeat (LRR_8)	0.90566
Sevir.3G286000	(1 of 2) PTHR15117 - ATAXIN 7 RELATED	0.90565
Sevir.2G158500	(1 of 1) PTHR11119:SF25 - ADENINE/GUANINE PERMEASE AZG2	0.90547
Sevir.8G239900	(1 of 6) PTHR23241//PTHR23241:SF55 - LATE EMBRYOGENESIS ABUNDANT PLANTS LEA-RELATED // SUBFAMILY NOT NAMED	0.90533
Sevir.7G264200	(1 of 4) PTHR27002:SF129 - INACTIVE G-TYPE LECTIN S-RECEPTOR-LIKE SERINE/THREONINE-PROTEIN KINASE SRK-RELATED	0.90525
Sevir.8G065200	(1 of 28) PF00069//PF13947 - Protein kinase domain (Pkinase) // Wall-associated receptor kinase galacturonan-binding (GUB_WAK_bind)	0.90518
Sevir.1G100400		0.90516
Sevir.5G450200	(1 of 1) PTHR11064//PTHR11064:SF34 - CCAAT-BINDING TRANSCRIPTION FACTOR-RELATED // SUBFAMILY NOT NAMED	0.90515
Sevir.5G459600	(1 of 13) PTHR11260//PTHR11260:SF236 - GLUTATHIONE S-TRANSFERASE, GST, SUPERFAMILY, GST DOMAIN CONTAINING // SUBFAMILY NOT NAMED	0.90495
Sevir.7G257300	(1 of 16) PF00651//PF00917 - BTB/POZ domain (BTB) // MATH domain (MATH)	0.90492
Sevir.2G309200	(1 of 2) PTHR23023//PTHR23023:SF99 - DIMETHYLANILINE MONOOXYGENASE // SUBFAMILY NOT NAMED	0.90482
Sevir.9G212200	(1 of 35) PF05553 - Cotton fibre expressed protein (DUF761)	0.90476
Sevir.3G102000	(1 of 34) K14488 - SAUR family protein (SAUR)	0.90476
Sevir.5G088700		0.90417
Sevir.7G099800	(1 of 16) PF04520 - Senescence regulator (Senescence_reg)	0.90413
Sevir.3G396700	(1 of 15) PF03181 - BURP domain (BURP)	0.90411
Sevir.9G446700	(1 of 1) K13984 - thioredoxin domain-containing protein 5 (TXNDC5, ERP46)	0.90411
Sevir.2G412100	(1 of 2) PTHR23042//PTHR23042:SF62 - CIRCADIAN PROTEIN CLOCK/ARNT/BMAL/PAS // SUBFAMILY NOT NAMED	0.9041
Sevir.8G060700	(1 of 12) PF05097 - Protein of unknown function (DUF688) (DUF688)	0.90405
Sevir.9G387400	(1 of 18) K04733 - interleukin-1 receptor-associated kinase 4 (IRAK4)	0.90393
Sevir.1G340600	(1 of 2) PTHR24361//PTHR24361:SF409 - MITOGEN-ACTIVATED KINASE KINASE KINASE // SUBFAMILY NOT NAMED	0.90385
Sevir.5G469300	(1 of 7) 2.8.2.24 - Desulfoglucosinolate sulfotransferase	0.90381
Sevir.6G129100	(1 of 17) PF05212 - Protein of unknown function (DUF707) (DUF707)	0.9037
Sevir.9G489800	(1 of 2) PTHR24296:SF0 - CYTOCHROME P450 FAMILY PROTEIN-RELATED	0.90364
Sevir.8G202300		0.90358
Sevir.5G459100	(1 of 13) PTHR11260//PTHR11260:SF236 - GLUTATHIONE S-TRANSFERASE, GST, SUPERFAMILY, GST DOMAIN CONTAINING // SUBFAMILY NOT NAMED	0.90319
Sevir.7G053300	(1 of 4) PTHR19241:SF259 - ABC TRANSPORTER G FAMILY MEMBER 33-RELATED	0.90313
Sevir.7G048800	(1 of 19) 1.1.1.330 - Very-long-chain 3-oxoacyl-CoA reductase / Very-long-chain beta-ketoacyl-CoA reductase	0.90305
Sevir.1G087900	(1 of 4) PTHR11926:SF381 - UDP-GLYCOSYLTRANSFERASE 72B1	0.90288
Sevir.1G051900		0.90252
Sevir.1G131900		0.9025
Sevir.9G511200	(1 of 1) KOG4135 - Predicted phosphoglucosamine acetyltransferase	0.90249
Sevir.7G128100	(1 of 71) KOG0254 - Predicted transporter (major facilitator superfamily)	0.90249
Sevir.5G419800	(1 of 19) K01188 - beta-glucosidase (E3.2.1.21)	0.90241
Sevir.3G174400	(1 of 5) PF04367 - Protein of unknown function (DUF502) (DUF502)	0.90239
Sevir.9G487100	(1 of 1) PTHR20855:SF52 - ADIPONECTIN RECEPTOR PROTEIN	0.90236
Sevir.2G248000	(1 of 65) PF02298 - Plastocyanin-like domain (Cu_bind_like)	0.90214
Sevir.3G069000	(1 of 8) K08867 - WNK lysine deficient protein kinase [EC:2.7.11.1] (WNK, PRKWNK)	0.90202
Sevir.9G579000	(1 of 3) 2.6.1.88 - Methionine transaminase / Methionine-oxo-acid transaminase	0.90184
Sevir.5G105300	(1 of 2) PTHR23324:SF77 - PHOSPHATIDYLINOSITOL/PHOSPHATIDYLCHOLINE TRANSFER PROTEIN SFH1-RELATED	0.90182
Sevir.9G130100	(1 of 38) PF04398 - Protein of unknown function, DUF538 (DUF538)	0.90176
Sevir.4G035900		0.90164
Sevir.3G262700	(1 of 6) PTHR23155//PTHR23155:SF509 - LEUCINE-RICH REPEAT-CONTAINING PROTEIN // SUBFAMILY NOT NAMED	0.90159
Sevir.5G060000	(1 of 117) PF02458 - Transferase family (Transferase)	0.90127
Sevir.4G263300	(1 of 1) 1.14.13.77 - Taxane 13-alpha-hydroxylase	0.90124
Sevir.8G089200	(1 of 9) PTHR23155//PTHR23155:SF624 - LEUCINE-RICH REPEAT-CONTAINING PROTEIN // SUBFAMILY NOT NAMED	0.90118
Sevir.5G343100	(1 of 1) K15421 - secretion-regulating guanine nucleotide exchange factor (SERGEF)	0.90109
Sevir.9G298500	(1 of 6) PTHR23155//PTHR23155:SF509 - LEUCINE-RICH REPEAT-CONTAINING PROTEIN // SUBFAMILY NOT NAMED	0.90089
Sevir.5G286200	(1 of 27) K05658 - ATP-binding cassette, subfamily B (MDR/TAP), member 1 (ABCB1)	0.90074
Sevir.4G091500	(1 of 2) PTHR10502//PTHR10502:SF116 - ANNEXIN // SUBFAMILY NOT NAMED	0.90069
Sevir.9G008100		0.90062
Sevir.4G059300	(1 of 121) PF12937 - F-box-like (F-box-like)	0.90037
Sevir.9G053200	(1 of 1) PTHR31282:SF33 - WRKY TRANSCRIPTION FACTOR 15-RELATED	0.90028
Sevir.7G317400		0.90024
Sevir.1G289000		0.90019
Sevir.7G065900	(1 of 3) PTHR22950//PTHR22950:SF331 - AMINO ACID TRANSPORTER // SUBFAMILY NOT NAMED	0.90009
Sevir.1G123600	(1 of 7) PTHR11926//PTHR11926:SF302 - GLUCOSYL/GLUCURONOSYL TRANSFERASES // SUBFAMILY NOT NAMED	0.90006
Sevir.8G242900		0.90004
Sevir.3G425000	(1 of 159) PF01535//PF13041 - PPR repeat (PPR) // PPR repeat family (PPR_2)	0.89996
Sevir.1G272900		0.89994
Sevir.5G154500	(1 of 158) 1.11.1.7 - Peroxidase / Lactoperoxidase	0.89994
Sevir.3G245700	(1 of 1) PTHR31742:SF1 - RPA-INTERACTING PROTEIN	0.89987
Sevir.2G413800	(1 of 5) PTHR22811//PTHR22811:SF71 - TRANSMEMBRANE EMP24 DOMAIN-CONTAINING PROTEIN // SUBFAMILY NOT NAMED	0.89969
Sevir.3G101200	(1 of 48) PF00069//PF00560//PF08263//PF13855 - Protein kinase domain (Pkinase) // Leucine Rich Repeat (LRR_1) // Leucine rich repeat N-terminal domain (LRRNT_2) // Leucine rich repeat (LRR_8)	0.89962
Sevir.3G414100		0.89957
Sevir.3G338600		0.89955
Sevir.9G286900	(1 of 2) PTHR13256:SF16 - N-ACETYLTRANSFERASE 9	0.8995
Sevir.3G352800	(1 of 2) PTHR21493//PTHR21493:SF147 - CGI-141-RELATED/LIPASE CONTAINING PROTEIN // SUBFAMILY NOT NAMED	0.89941
Sevir.7G215200	(1 of 1) PTHR14155//PTHR14155:SF140 - RING FINGER DOMAIN-CONTAINING // SUBFAMILY NOT NAMED	0.89937
Sevir.3G425800	(1 of 1) PTHR21136//PTHR21136:SF99 - SNARE PROTEINS // SUBFAMILY NOT NAMED	0.89929
Sevir.5G150800	(1 of 1) PTHR12565//PTHR12565:SF181 - STEROL REGULATORY ELEMENT-BINDING PROTEIN // SUBFAMILY NOT NAMED	0.89903
Sevir.1G054100	(1 of 1) K16750 - biogenesis of lysosome-related organelles complex 1 subunit 2 (BLOC1S2)	0.89903
Sevir.9G519500	(1 of 2) K15891 - farnesol dehydrogenase (FLDH)	0.89901
Sevir.3G273500	(1 of 1) PTHR21493//PTHR21493:SF113 - CGI-141-RELATED/LIPASE CONTAINING PROTEIN // SUBFAMILY NOT NAMED	0.89893
Sevir.3G163500	(1 of 27) K05658 - ATP-binding cassette, subfamily B (MDR/TAP), member 1 (ABCB1)	0.89878
Sevir.9G314000	(1 of 1) PF08378 - Nuclease-related domain (NERD)	0.89875
Sevir.5G359100	(1 of 2) PTHR22952:SF183 - TRANSCRIPTION FACTOR TGA5	0.89862
Sevir.3G053200	(1 of 158) 1.11.1.7 - Peroxidase / Lactoperoxidase	0.89846
Sevir.8G155400	(1 of 22) 2.4.2.39 - Xyloglucan 6-xylosyltransferase / Xyloglucan 6-alpha-D-xylosyltransferase	0.89841
Sevir.2G019800	(1 of 28) PF08224 - Domain of unknown function (DUF1719) (DUF1719)	0.89839
Sevir.6G106600	(1 of 4) K19044 - E3 ubiquitin-protein ligase XBAT32/33 [EC:6.3.2.19] (XBAT32_33)	0.89828
Sevir.2G211200		0.89824
Sevir.2G248400	(1 of 4) PTHR14155//PTHR14155:SF101 - RING FINGER DOMAIN-CONTAINING // SUBFAMILY NOT NAMED	0.8981
Sevir.9G301800	(1 of 1) PTHR27000:SF5 - SERINE/THREONINE-PROTEIN KINASE BRI1-LIKE 2	0.89806
Sevir.2G173400	(1 of 17) PF00249//PF14379 - Myb-like DNA-binding domain (Myb_DNA-binding) // MYB-CC type transfactor, LHEQLE motif (Myb_CC_LHEQLE)	0.89804
Sevir.9G172200	(1 of 1) PTHR22763//PTHR22763:SF11 - RING ZINC FINGER PROTEIN // SUBFAMILY NOT NAMED	0.89797
Sevir.9G139100		0.89777
Sevir.7G156500	(1 of 1) PTHR11654//PTHR11654:SF109 - OLIGOPEPTIDE TRANSPORTER-RELATED // SUBFAMILY NOT NAMED	0.89755
Sevir.2G454200	(1 of 1) PTHR11615//PTHR11615:SF155 - NITRATE, FROMATE, IRON DEHYDROGENASE // SUBFAMILY NOT NAMED	0.89749
Sevir.9G277600	(1 of 43) PF04535 - Domain of unknown function (DUF588) (DUF588)	0.89726
Sevir.2G204500	(1 of 2) K17095 - annexin A7/11 (ANXA7_11)	0.89719
Sevir.9G438900	(1 of 12) PF00407 - Pathogenesis-related protein Bet v I family (Bet_v_1)	0.89718
Sevir.3G414400	(1 of 1) PF00931//PF01637 - NB-ARC domain (NB-ARC) // Archaeal ATPase (Arch_ATPase)	0.89705
Sevir.1G351200	(1 of 2) PTHR11071:SF200 - CYCLOPHILIN-LIKE PEPTIDYL-PROLYL CIS-TRANS ISOMERASE FAMILY PROTEIN-RELATED	0.89692
Sevir.4G149900	(1 of 20) 3.6.4.5 - Minus-end-directed kinesin ATPase	0.89679
Sevir.1G329300	(1 of 1) PTHR10174//PTHR10174:SF124 - RETINALDEHYDE BINDING PROTEIN-RELATED // SUBFAMILY NOT NAMED	0.8967
Sevir.2G437100	(1 of 1321) 2.7.11.1 - Non-specific serine/threonine protein kinase / Threonine-specific protein kinase	0.89667
Sevir.2G116300	(1 of 3) PF10914 - Protein of unknown function (DUF2781) (DUF2781)	0.89661
Sevir.4G080700	(1 of 21) 2.4.1.69 - Galactoside 2-alpha-L-fucosyltransferase / Secretor-type beta-galactoside alpha-1->2 fucosyltransferase	0.89653
Sevir.9G367600	(1 of 121) PF12937 - F-box-like (F-box-like)	0.89652
Sevir.1G310200	(1 of 3) PTHR11926//PTHR11926:SF203 - GLUCOSYL/GLUCURONOSYL TRANSFERASES // SUBFAMILY NOT NAMED	0.89642
Sevir.1G311500	(1 of 63) PF14416 - PMR5 N terminal Domain (PMR5N)	0.89638
Sevir.4G015900	(1 of 1) PTHR12652:SF16 - PEROXISOMAL MEMBRANE PROTEIN 11C-RELATED	0.89637
Sevir.2G346600	(1 of 67) PF03168 - Late embryogenesis abundant protein (LEA_2)	0.89621
Sevir.6G249700	(1 of 2) 1.2.1.50//1.2.1.84 - Long-chain-fatty-acyl-CoA reductase / Acyl-CoA reductase // Alcohol-forming fatty acyl-CoA reductase	0.89608
Sevir.1G312300	(1 of 6) PTHR14155//PTHR14155:SF103 - RING FINGER DOMAIN-CONTAINING // SUBFAMILY NOT NAMED	0.89607
Sevir.5G388800	(1 of 1) K11863 - Ataxin-3 (ATXN3, MJD)	0.896
Sevir.9G285700		0.89597
Sevir.3G283100		0.89585
Sevir.5G273500	(1 of 1) PTHR22814:SF5 - F10A16.22 PROTEIN	0.89578
Sevir.5G432600		0.89577
Sevir.8G235000	(1 of 1321) 2.7.11.1 - Non-specific serine/threonine protein kinase / Threonine-specific protein kinase	0.89565
Sevir.3G020600	(1 of 3) KOG2846 - Predicted membrane protein	0.89563
Sevir.3G099700		0.8954
Sevir.9G101900		0.89528
Sevir.1G330800	(1 of 2) PTHR10502//PTHR10502:SF116 - ANNEXIN // SUBFAMILY NOT NAMED	0.89513
Sevir.7G313200	(1 of 108) PF03106 - WRKY DNA -binding domain (WRKY)	0.89496
Sevir.9G379800	(1 of 6) K07300 - Ca2+:H+ antiporter (chaA, CAX)	0.89481
Sevir.6G037000	(1 of 1) PTHR11132:SF112 - GLUCOSE-6-PHOSPHATE/PHOSPHATE TRANSLOCATOR 1, CHLOROPLASTIC-RELATED	0.89475
Sevir.5G376600	(1 of 1) K08065 - nuclear transcription Y subunit beta (NFYB)	0.89473
Sevir.1G020600	(1 of 1) PTHR30523//PTHR30523:SF10 - PHOSPHOENOLPYRUVATE CARBOXYLASE // SUBFAMILY NOT NAMED	0.89471
Sevir.8G181500		0.89464
Sevir.3G177000	(1 of 25) PF12819 - Carbohydrate-binding protein of the ER (Malectin_like)	0.89463
Sevir.1G318200	(1 of 7) PF01823 - MAC/Perforin domain (MACPF)	0.89452
Sevir.1G196600	(1 of 2) PTHR18929//PTHR18929:SF109 - PROTEIN DISULFIDE ISOMERASE // SUBFAMILY NOT NAMED	0.89445
Sevir.2G223100	(1 of 1) PTHR11214//PTHR11214:SF122 - BETA-1,3-N-ACETYLGLUCOSAMINYLTRANSFERASE // SUBFAMILY NOT NAMED	0.89417
Sevir.4G108400	(1 of 4) PF06522 - NADH-ubiquinone reductase complex 1 MLRQ subunit (B12D)	0.89386
Sevir.5G048400	(1 of 1) PTHR11461:SF190 - FI01422P-RELATED	0.89358
Sevir.9G014200	(1 of 40) PF14009 - Domain of unknown function (DUF4228) (DUF4228)	0.89347
Sevir.8G246300	(1 of 3) PTHR10218:SF224 - GUANINE NUCLEOTIDE-BINDING PROTEIN ALPHA-1 SUBUNIT	0.89337
Sevir.9G110900	(1 of 64) 3.2.1.39 - Glucan endo-1,3-beta-D-glucosidase / Laminarinase	0.89297
Sevir.5G266100	(1 of 1) K17725 - sulfur dioxygenase (ETHE1)	0.89296
Sevir.6G218400	(1 of 8) PF04654 - Protein of unknown function, DUF599 (DUF599)	0.89263
Sevir.9G396800	(1 of 3) PTHR22835//PTHR22835:SF189 - ZINC FINGER FYVE DOMAIN CONTAINING PROTEIN // SUBFAMILY NOT NAMED	0.89253
Sevir.1G067200	(1 of 35) PF02485 - Core-2/I-Branching enzyme (Branch)	0.89233
Sevir.5G200700		0.89196
Sevir.1G181700	(1 of 3) PTHR14155//PTHR14155:SF169 - RING FINGER DOMAIN-CONTAINING // SUBFAMILY NOT NAMED	0.89186
Sevir.5G130400	(1 of 108) PF03106 - WRKY DNA -binding domain (WRKY)	0.89185
Sevir.1G172800	(1 of 158) 1.11.1.7 - Peroxidase / Lactoperoxidase	0.8918
Sevir.4G001800		0.89179
Sevir.9G435200		0.89174
Sevir.6G224900	(1 of 1) PTHR23244//PTHR23244:SF301 - KELCH REPEAT DOMAIN // SUBFAMILY NOT NAMED	0.89174
Sevir.2G065600	(1 of 49) 2.7.10.2 - Non-specific protein-tyrosine kinase / Cytoplasmic protein tyrosine kinase	0.89171
Sevir.9G508300	(1 of 3) K01875 - seryl-tRNA synthetase (SARS, serS)	0.89164
Sevir.7G015700	(1 of 15) 1.3.3.8 - Tetrahydroberberine oxidase / THB oxidase	0.89151
Sevir.1G017000	(1 of 5) K19038 - E3 ubiquitin-protein ligase ATL41 [EC:6.3.2.19] (ATL41)	0.8915
Sevir.9G506600	(1 of 1) K14998 - surfeit locus 1 family protein (SURF1, SHY1)	0.8915
Sevir.5G432500	(1 of 2) K09569 - FK506-binding protein 2 [EC:5.2.1.8] (FKBP2)	0.8915
Sevir.7G337400	(1 of 3) PTHR31388:SF24 - PEROXIDASE 52	0.89145
Sevir.4G039300	(1 of 1) PTHR12526//PTHR12526:SF369 - GLYCOSYLTRANSFERASE // SUBFAMILY NOT NAMED	0.89143
Sevir.6G169900		0.89142
Sevir.6G254100	(1 of 2) PF04568 - Mitochondrial ATPase inhibitor, IATP (IATP)	0.89134
Sevir.9G259500	(1 of 1) KOG1299 - Vacuolar sorting protein VPS45/Stt10 (Sec1 family)	0.89133
Sevir.8G176800		0.89129
Sevir.3G224200		0.89129
Sevir.2G442400	(1 of 29) PF01190 - Pollen proteins Ole e I like (Pollen_Ole_e_I)	0.89126
Sevir.3G062900	(1 of 2) PTHR10641//PTHR10641:SF591 - MYB-LIKE DNA-BINDING PROTEIN MYB // SUBFAMILY NOT NAMED	0.89116
Sevir.3G300600	(1 of 1) 2.3.1.162 - Taxadien-5-alpha-ol O-acetyltransferase / Taxadienol acetyltransferase	0.89113
Sevir.3G138500	(1 of 3) PTHR10209//PTHR10209:SF202 - OXIDOREDUCTASE, 2OG-FE II OXYGENASE FAMILY PROTEIN // SUBFAMILY NOT NAMED	0.89113
Sevir.7G264100	(1 of 44) PF00069//PF00954//PF01453//PF08276 - Protein kinase domain (Pkinase) // S-locus glycoprotein domain (S_locus_glycop) // D-mannose binding lectin (B_lectin) // PAN-like domain (PAN_2)	0.89111
Sevir.9G428600	(1 of 4) PTHR13683//PTHR13683:SF297 - ASPARTYL PROTEASES // SUBFAMILY NOT NAMED	0.89108
Sevir.2G134100	(1 of 4) PTHR12411//PTHR12411:SF337 - CYSTEINE PROTEASE FAMILY C1-RELATED // SUBFAMILY NOT NAMED	0.89103
Sevir.7G057000	(1 of 2) PTHR11802//PTHR11802:SF45 - SERINE PROTEASE FAMILY S10 SERINE CARBOXYPEPTIDASE // SUBFAMILY NOT NAMED	0.89101
Sevir.3G022900	(1 of 1321) 2.7.11.1 - Non-specific serine/threonine protein kinase / Threonine-specific protein kinase	0.89098
Sevir.1G181400	(1 of 3) PF00024//PF00954//PF01453 - PAN domain (PAN_1) // S-locus glycoprotein domain (S_locus_glycop) // D-mannose binding lectin (B_lectin)	0.89088
Sevir.2G019300	(1 of 28) PF00069//PF13947 - Protein kinase domain (Pkinase) // Wall-associated receptor kinase galacturonan-binding (GUB_WAK_bind)	0.89073
Sevir.2G197200	(1 of 13) KOG1330 - Sugar transporter/spinster transmembrane protein	0.89066
Sevir.3G308300		0.89065
Sevir.5G221500	(1 of 3) PTHR23056:SF45 - CALCINEURIN B-LIKE PROTEIN 4	0.89058
Sevir.3G235600	(1 of 24) PF06749 - Protein of unknown function (DUF1218) (DUF1218)	0.89044
Sevir.5G108300	(1 of 1) PTHR10896//PTHR10896:SF32 - GALACTOSYLGALACTOSYLXYLOSYLPROTEIN 3-BETA-GLUCURONOSYLTRANSFERASE BETA-1,3-GLUCURONYLTRANSFERASE // SUBFAMILY NOT NAMED	0.89037
Sevir.2G033000	(1 of 2) K00088 - IMP dehydrogenase (guaB)	0.89034
Sevir.7G201600	(1 of 2) PTHR19139:SF54 - AQUAPORIN TIP5-1-RELATED	0.89033
Sevir.9G353000	(1 of 2) PTHR11260//PTHR11260:SF214 - GLUTATHIONE S-TRANSFERASE, GST, SUPERFAMILY, GST DOMAIN CONTAINING // SUBFAMILY NOT NAMED	0.89033
Sevir.2G121800		0.89032
Sevir.7G139700	(1 of 3) PTHR22814//PTHR22814:SF158 - COPPER TRANSPORT PROTEIN ATOX1-RELATED // SUBFAMILY NOT NAMED	0.89025
Sevir.2G120900	(1 of 1) PTHR22762:SF7 - ALPHA GLUCOSIDASE-LIKE PROTEIN	0.8902
Sevir.1G048900	(1 of 4) 3.6.3.4//3.6.3.54 - Cu(2+)-exporting ATPase // Cu(+) exporting ATPase	0.89017
Sevir.4G139500	(1 of 1) PTHR14155//PTHR14155:SF86 - RING FINGER DOMAIN-CONTAINING // SUBFAMILY NOT NAMED	0.89015
Sevir.1G314300	(1 of 3) PTHR11945:SF144 - AGAMOUS-LIKE MADS-BOX PROTEIN AGL17-RELATED	0.89011
Sevir.9G029200	(1 of 15) PF07887 - Calmodulin binding protein-like (Calmodulin_bind)	0.89006
Sevir.3G140200	(1 of 24) PF03080 - Domain of unknown function (DUF239) (DUF239)	0.89003
Sevir.9G241300	(1 of 67) PF01357//PF03330 - Pollen allergen (Pollen_allerg_1) // Rare lipoprotein A (RlpA)-like double-psi beta-barrel (DPBB_1)	0.88999
Sevir.6G102900	(1 of 2) PTHR21576//PTHR21576:SF21 - UNCHARACTERIZED NODULIN-LIKE PROTEIN // SUBFAMILY NOT NAMED	0.88984
Sevir.2G344300	(1 of 1) PTHR12668//PTHR12668:SF14 - TRANSMEMBRANE PROTEIN 14, 15 // SUBFAMILY NOT NAMED	0.88984
Sevir.5G122700	(1 of 1) PTHR11751//PTHR11751:SF184 - SUBGROUP I AMINOTRANSFERASE RELATED // SUBFAMILY NOT NAMED	0.88975
Sevir.1G034300	(1 of 1) PTHR13878//PTHR13878:SF55 - GULONOLACTONE OXIDASE // SUBFAMILY NOT NAMED	0.88974
Sevir.2G303100	(1 of 1) KOG3444 - Uncharacterized conserved protein	0.88971
Sevir.1G136600	(1 of 1) PF05859 - Mis12 protein (Mis12)	0.88962
Sevir.3G174900	(1 of 94) PF07762 - Protein of unknown function (DUF1618) (DUF1618)	0.88961
Sevir.3G053400	(1 of 158) 1.11.1.7 - Peroxidase / Lactoperoxidase	0.8896
Sevir.3G185100	(1 of 2) PTHR16517//PTHR16517:SF32 - TUBBY-RELATED // SUBFAMILY NOT NAMED	0.8895
Sevir.2G114000	(1 of 2) K09131 - hypothetical protein (K09131)	0.88949
Sevir.5G259400	(1 of 2) PTHR24423//PTHR24423:SF550 - TWO-COMPONENT SENSOR HISTIDINE KINASE // SUBFAMILY NOT NAMED	0.88937
Sevir.9G527400	(1 of 4) PTHR11413//PTHR11413:SF51 - CYSTATIN FAMILY MEMBER // SUBFAMILY NOT NAMED	0.88922
Sevir.2G204300	(1 of 1) PTHR11200:SF63 - DNASE I-LIKE SUPERFAMILY PROTEIN	0.88922
Sevir.7G204800	(1 of 21) PF00234 - Protease inhibitor/seed storage/LTP family (Tryp_alpha_amyl)	0.88921
Sevir.3G078200	(1 of 8) 3.4.22.69 - SARS coronavirus main proteinase / Severe acute respiratory syndrome coronavirus main protease	0.8892
Sevir.4G162800	(1 of 3) PTHR10366:SF441 - ISOFLAVONE REDUCTASE HOMOLOG P3-RELATED	0.88919
Sevir.1G212500	(1 of 130) PF02365 - No apical meristem (NAM) protein (NAM)	0.88917
Sevir.5G000800	(1 of 8) PF03595 - Voltage-dependent anion channel (SLAC1)	0.88915
Sevir.9G397700	(1 of 1) KOG1312 - DHHC-type Zn-finger proteins	0.88893
Sevir.2G103000	(1 of 1) PTHR11706//PTHR11706:SF38 - MANGANESE TRANSPORTER // SUBFAMILY NOT NAMED	0.88889
Sevir.9G244200	(1 of 1) PTHR19297:SF93 - CORE-2/I-BRANCHING BETA-1,6-N-ACETYLGLUCOSAMINYLTRANSFERASE FAMILY PROTEIN	0.88889
Sevir.7G047400	(1 of 6) PTHR10209//PTHR10209:SF163 - OXIDOREDUCTASE, 2OG-FE II OXYGENASE FAMILY PROTEIN // SUBFAMILY NOT NAMED	0.88884
Sevir.7G192000	(1 of 35) PF02485 - Core-2/I-Branching enzyme (Branch)	0.88877
Sevir.1G215200		0.88867
Sevir.2G119100	(1 of 52) PF13912 - C2H2-type zinc finger (zf-C2H2_6)	0.88865
Sevir.5G192900	(1 of 2) PTHR10209//PTHR10209:SF191 - OXIDOREDUCTASE, 2OG-FE II OXYGENASE FAMILY PROTEIN // SUBFAMILY NOT NAMED	0.88862
Sevir.1G123100	(1 of 2) PTHR11413//PTHR11413:SF58 - CYSTATIN FAMILY MEMBER // SUBFAMILY NOT NAMED	0.8886
Sevir.6G157800	(1 of 1) PTHR22298//PTHR22298:SF35 - ENDO-1,4-BETA-GLUCANASE // SUBFAMILY NOT NAMED	0.88857
Sevir.2G120500	(1 of 3) K05841 - sterol 3beta-glucosyltransferase [EC:2.4.1.173] Glc b1-3 sterol (E2.4.1.173)	0.88854
Sevir.5G003800		0.88851
Sevir.3G053500	(1 of 158) 1.11.1.7 - Peroxidase / Lactoperoxidase	0.88851
Sevir.7G144400	(1 of 3) PTHR11102//PTHR11102:SF99 - SEL-1-LIKE PROTEIN // SUBFAMILY NOT NAMED	0.8885
Sevir.9G107300		0.88848
Sevir.9G239300	(1 of 1321) 2.7.11.1 - Non-specific serine/threonine protein kinase / Threonine-specific protein kinase	0.88824
Sevir.1G171800	(1 of 28) PF08263//PF13855 - Leucine rich repeat N-terminal domain (LRRNT_2) // Leucine rich repeat (LRR_8)	0.88821
Sevir.3G177300		0.8882
Sevir.9G411000	(1 of 15) PF05498 - Rapid ALkalinization Factor (RALF) (RALF)	0.8882
Sevir.9G396700	(1 of 3) PTHR22835//PTHR22835:SF189 - ZINC FINGER FYVE DOMAIN CONTAINING PROTEIN // SUBFAMILY NOT NAMED	0.8882
Sevir.4G243900		0.88801
Sevir.1G267500	(1 of 2) PF04073 - Aminoacyl-tRNA editing domain (tRNA_edit)	0.88798
Sevir.9G241800	(1 of 67) PF01357//PF03330 - Pollen allergen (Pollen_allerg_1) // Rare lipoprotein A (RlpA)-like double-psi beta-barrel (DPBB_1)	0.88794
Sevir.4G042300	(1 of 2) PTHR18966//PTHR18966:SF232 - IONOTROPIC GLUTAMATE RECEPTOR // SUBFAMILY NOT NAMED	0.88792
Sevir.9G309800	(1 of 4) PTHR19241:SF259 - ABC TRANSPORTER G FAMILY MEMBER 33-RELATED	0.8879
Sevir.5G459300	(1 of 13) PTHR11260//PTHR11260:SF236 - GLUTATHIONE S-TRANSFERASE, GST, SUPERFAMILY, GST DOMAIN CONTAINING // SUBFAMILY NOT NAMED	0.8878
Sevir.3G397000	(1 of 2) PTHR24343//PTHR24343:SF159 - SERINE/THREONINE KINASE // SUBFAMILY NOT NAMED	0.88779
Sevir.2G170000	(1 of 8) K06689 - ubiquitin-conjugating enzyme E2 D/E (UBE2D_E, UBC4, UBC5)	0.88776
Sevir.5G353800	(1 of 12) KOG1546 - Metacaspase involved in regulation of apoptosis	0.88774
Sevir.2G073800	(1 of 1) PTHR19328//PTHR19328:SF35 - PQQ OXIDOREDUCTASE-RELATED // SUBFAMILY NOT NAMED	0.88771
Sevir.9G440700	(1 of 40) PF14009 - Domain of unknown function (DUF4228) (DUF4228)	0.88766
Sevir.9G287800	(1 of 28) PF00069//PF07714 - Protein kinase domain (Pkinase) // Protein tyrosine kinase (Pkinase_Tyr)	0.88766
Sevir.4G295100	(1 of 1) PTHR22952//PTHR22952:SF169 - CAMP-RESPONSE ELEMENT BINDING PROTEIN-RELATED // SUBFAMILY NOT NAMED	0.88766
Sevir.3G196600		0.88761
Sevir.8G231300	(1 of 5) PF00560//PF00931 - Leucine Rich Repeat (LRR_1) // NB-ARC domain (NB-ARC)	0.88757
Sevir.6G089200	(1 of 1) PTHR31235:SF22 - PEROXIDASE 47	0.88753
Sevir.6G041300	(1 of 1) PTHR22952//PTHR22952:SF160 - CAMP-RESPONSE ELEMENT BINDING PROTEIN-RELATED // SUBFAMILY NOT NAMED	0.88736
Sevir.9G357800	(1 of 71) KOG0254 - Predicted transporter (major facilitator superfamily)	0.88735
Sevir.9G322200	(1 of 3) PTHR31235:SF70 - PEROXIDASE 60	0.88734
Sevir.2G448600	(1 of 4) PF14200 - Ricin-type beta-trefoil lectin domain-like (RicinB_lectin_2)	0.88728
Sevir.5G407900	(1 of 63) PF14416 - PMR5 N terminal Domain (PMR5N)	0.88714
Sevir.5G048600	(1 of 88) PF00168 - C2 domain (C2)	0.8871
Sevir.8G227200	(1 of 43) PF04535 - Domain of unknown function (DUF588) (DUF588)	0.88708
Sevir.2G366800	(1 of 1) PTHR13832:SF193 - PROTEIN PHOSPHATASE 2C 1-RELATED	0.88705
Sevir.3G120600		0.88703
Sevir.5G002700	(1 of 1) PTHR31719:SF12 - NAC (NO APICAL MERISTEM) DOMAIN TRANSCRIPTIONAL REGULATOR SUPERFAMILY PROTEIN	0.88698
Sevir.7G263600	(1 of 4) PTHR27002:SF129 - INACTIVE G-TYPE LECTIN S-RECEPTOR-LIKE SERINE/THREONINE-PROTEIN KINASE SRK-RELATED	0.88686
Sevir.2G107300	(1 of 1) PTHR27002:SF122 - CYSTEINE-RICH RECEPTOR-LIKE PROTEIN KINASE 28-RELATED	0.88681
Sevir.7G079400	(1 of 30) 1.14.13.121 - Premnaspirodiene oxygenase / Hyoscymus muticus premnaspirodiene oxygenase	0.88676
Sevir.9G372900	(1 of 1) PTHR12632//PTHR12632:SF11 - TRANSCRIPTION FACTOR NF-Y ALPHA-RELATED // SUBFAMILY NOT NAMED	0.88676
Sevir.9G297400		0.88674
Sevir.2G324000	(1 of 1) K09660 - mannose-P-dolichol utilization defect 1 (MPDU1)	0.88674
Sevir.7G129400		0.88674
Sevir.9G500500	(1 of 3) KOG1743 - Ferric reductase-like proteins	0.88667
Sevir.8G094100	(1 of 71) KOG0254 - Predicted transporter (major facilitator superfamily)	0.8865
Sevir.5G004400	(1 of 1) PTHR31384:SF1 - AUXIN RESPONSE FACTOR 12-RELATED	0.88644
Sevir.2G120000	(1 of 1) PTHR14499:SF11 - PROTEIN VM106R.1	0.88638
Sevir.6G118000	(1 of 1) PTHR31683:SF8 - MAJOR POLLEN ALLERGEN-LIKE PROTEIN	0.88636
Sevir.9G553500	(1 of 159) PF00010 - Helix-loop-helix DNA-binding domain (HLH)	0.88634
Sevir.6G200800	(1 of 1) PTHR10774//PTHR10774:SF97 - EXTENDED SYNAPTOTAGMIN-RELATED // SUBFAMILY NOT NAMED	0.88634
Sevir.7G068900	(1 of 1) PTHR11695//PTHR11695:SF579 - ALCOHOL DEHYDROGENASE RELATED // SUBFAMILY NOT NAMED	0.88633
Sevir.5G128700	(1 of 2) PTHR13148:SF2 - PER1-LIKE FAMILY PROTEIN	0.88625
Sevir.5G067200	(1 of 3) K01824 - cholestenol delta-isomerase (EBP)	0.88624
Sevir.7G141500		0.88622
Sevir.9G247500		0.88621
Sevir.2G368100	(1 of 1) PTHR27003:SF71 - LEUCINE-RICH REPEAT (LRR) FAMILY PROTEIN	0.88621
Sevir.6G017400	(1 of 11) PF02671 - Paired amphipathic helix repeat (PAH)	0.88621
Sevir.1G024500	(1 of 16) PF00069//PF01453 - Protein kinase domain (Pkinase) // D-mannose binding lectin (B_lectin)	0.88614
Sevir.8G009000	(1 of 36) PF04525 - LURP-one-related (LOR)	0.88612
Sevir.1G256800	(1 of 3) K08331 - autophagy-related protein 13 (ATG13)	0.88597
Sevir.4G168700		0.88593
Sevir.6G021600	(1 of 2) PTHR14154:SF2 - MITOCHONDRIAL PYRUVATE CARRIER 2	0.88591
Sevir.7G210900	(1 of 1) PTHR23423//PTHR23423:SF30 - ORGANIC SOLUTE TRANSPORTER-RELATED // SUBFAMILY NOT NAMED	0.88591
Sevir.8G123700	(1 of 5) PF07168 - Ureide permease (Ureide_permease)	0.88591
Sevir.8G203800	(1 of 33) PTHR23155//PTHR23155:SF484 - LEUCINE-RICH REPEAT-CONTAINING PROTEIN // SUBFAMILY NOT NAMED	0.88588
Sevir.9G521100	(1 of 34) K09286 - EREBP-like factor (EREBP)	0.88588
Sevir.4G053700	(1 of 2) PTHR21136//PTHR21136:SF104 - SNARE PROTEINS // SUBFAMILY NOT NAMED	0.88579
Sevir.1G067700	(1 of 1) PTHR33059:SF6 - EXPRESSED PROTEIN	0.8857
Sevir.1G072700	(1 of 1) PTHR12419//PTHR12419:SF17 - OTU DOMAIN CONTAINING PROTEIN // SUBFAMILY NOT NAMED	0.88564
Sevir.3G334000		0.88557
Sevir.7G001500	(1 of 98) PF04578//PF13968 - Protein of unknown function, DUF594 (DUF594) // Domain of unknown function (DUF4220) (DUF4220)	0.88557
Sevir.5G023500		0.88533
Sevir.4G143800	(1 of 248) PF00249 - Myb-like DNA-binding domain (Myb_DNA-binding)	0.88529
Sevir.1G069500	(1 of 5) K17686 - Cu+-exporting ATPase (copA, ATP7)	0.88527
Sevir.3G140700	(1 of 1) PTHR11064//PTHR11064:SF49 - CCAAT-BINDING TRANSCRIPTION FACTOR-RELATED // SUBFAMILY NOT NAMED	0.88516
Sevir.9G119700	(1 of 2) PTHR10250 - MICROSOMAL GLUTATHIONE S-TRANSFERASE	0.88506
Sevir.7G190300	(1 of 32) PF07714//PF08263//PF13855 - Protein tyrosine kinase (Pkinase_Tyr) // Leucine rich repeat N-terminal domain (LRRNT_2) // Leucine rich repeat (LRR_8)	0.88493
Sevir.3G141000		0.88481
Sevir.3G231400	(1 of 4) PTHR13943//PTHR13943:SF44 - HRAS-LIKE SUPPRESSOR - RELATED // SUBFAMILY NOT NAMED	0.88481
Sevir.2G022600	(1 of 28) PF08224 - Domain of unknown function (DUF1719) (DUF1719)	0.88477
Sevir.8G116900	(1 of 1) PTHR27007:SF61 - RECEPTOR LIKE PROTEIN KINASE S.2	0.88474
Sevir.7G199300	(1 of 34) K09286 - EREBP-like factor (EREBP)	0.88473
Sevir.3G407100	(1 of 4) PTHR12632//PTHR12632:SF9 - TRANSCRIPTION FACTOR NF-Y ALPHA-RELATED // SUBFAMILY NOT NAMED	0.88461
Sevir.3G324600		0.88446
Sevir.6G172900		0.88427
Sevir.5G467300	(1 of 1) K06170 - presenilin enhancer 2 (PEN2)	0.88414
Sevir.8G208700	(1 of 1) PF00069//PF00635//PF07714 - Protein kinase domain (Pkinase) // MSP (Major sperm protein) domain (Motile_Sperm) // Protein tyrosine kinase (Pkinase_Tyr)	0.88408
Sevir.2G354500		0.88408
Sevir.3G029300	(1 of 12) K01193 - beta-fructofuranosidase (E3.2.1.26, sacA)	0.88405
Sevir.9G277300	(1 of 2) PTHR11206//PTHR11206:SF176 - MULTIDRUG RESISTANCE PROTEIN // SUBFAMILY NOT NAMED	0.88397
Sevir.7G241400		0.88382
Sevir.1G185300	(1 of 2) PF06258 - Mitochondrial fission ELM1 (Mito_fiss_Elm1)	0.88382
Sevir.7G264000	(1 of 44) PF00069//PF00954//PF01453//PF08276 - Protein kinase domain (Pkinase) // S-locus glycoprotein domain (S_locus_glycop) // D-mannose binding lectin (B_lectin) // PAN-like domain (PAN_2)	0.8838
Sevir.3G354700	(1 of 1) PF03784 - Cyclotide family (Cyclotide)	0.88378
Sevir.8G185200		0.88369
Sevir.5G474400	(1 of 2) PTHR11040//PTHR11040:SF23 - ZINC/IRON TRANSPORTER // SUBFAMILY NOT NAMED	0.88358
Sevir.2G419600	(1 of 158) 1.11.1.7 - Peroxidase / Lactoperoxidase	0.88356
Sevir.7G191000	(1 of 2) PF11837 - Domain of unknown function (DUF3357) (DUF3357)	0.88352
Sevir.9G160600	(1 of 1) PTHR32378:SF10 - GUANINE NUCLEOTIDE-BINDING PROTEIN SUBUNIT GAMMA 2	0.88349
Sevir.2G023300		0.88341
Sevir.7G287200	(1 of 38) PF04398 - Protein of unknown function, DUF538 (DUF538)	0.88333
Sevir.9G542200	(1 of 3) PTHR10545 - DIAMINE N-ACETYLTRANSFERASE	0.88323
Sevir.9G440100	(M=2) PTHR11102:SF24 - OS03G0298600 PROTEIN	0.88321
Sevir.2G112000		0.88314
Sevir.4G025300		0.88309
Sevir.4G223100	(1 of 7) PTHR23155//PTHR23155:SF504 - LEUCINE-RICH REPEAT-CONTAINING PROTEIN // SUBFAMILY NOT NAMED	0.88305
Sevir.2G361900	(1 of 10) PTHR11926//PTHR11926:SF337 - GLUCOSYL/GLUCURONOSYL TRANSFERASES // SUBFAMILY NOT NAMED	0.88291
Sevir.9G101600		0.88286
Sevir.2G085500	(1 of 2) PTHR11088//PTHR11088:SF36 - TRNA DELTA 2 -ISOPENTENYLPYROPHOSPHATE TRANSFERASE-RELATED // SUBFAMILY NOT NAMED	0.88278
Sevir.3G221100	(1 of 1) PTHR11043//PTHR11043:SF5 - ZETA-COAT PROTEIN // SUBFAMILY NOT NAMED	0.88273
Sevir.3G279900	(1 of 18) K01051 - pectinesterase (E3.1.1.11)	0.88262
Sevir.9G031000	(1 of 56) PF03514 - GRAS domain family (GRAS)	0.88253
Sevir.3G418600	(1 of 1) PTHR24073:SF570 - RAS-RELATED PROTEIN RABF2A-RELATED	0.8824
Sevir.1G164600	(1 of 42) PF07883 - Cupin domain (Cupin_2)	0.88235
Sevir.1G374200		0.88199
Sevir.5G115900		0.88196
Sevir.7G240800		0.88188
Sevir.9G085000	(1 of 8) 2.4.1.170 - Isoflavone 7-O-glucosyltransferase	0.88187
Sevir.6G105900	(1 of 15) 1.3.3.8 - Tetrahydroberberine oxidase / THB oxidase	0.88185
Sevir.9G425800	(1 of 108) PF03106 - WRKY DNA -binding domain (WRKY)	0.88174
Sevir.5G016900	(1 of 5) K14506 - jasmonic acid-amino synthetase (JAR1)	0.88172
Sevir.7G067400	(1 of 15) PF05498 - Rapid ALkalinization Factor (RALF) (RALF)	0.88172
Sevir.1G093900	(1 of 1) PTHR24055//PTHR24055:SF202 - MITOGEN-ACTIVATED PROTEIN KINASE // SUBFAMILY NOT NAMED	0.88171
Sevir.7G131000	(1 of 2) PTHR10091//PTHR10091:SF12 - ALDOSE-1-EPIMERASE // SUBFAMILY NOT NAMED	0.88158
Sevir.7G132800		0.88153
Sevir.6G202900		0.88136
Sevir.8G146000	(1 of 4) 1.14.13.70 - Sterol 14-alpha-demethylase / Obtusufoliol 14-demethylase	0.88134
Sevir.6G210000	(1 of 3) K10591 - E3 ubiquitin-protein ligase NEDD4 (NEDD4, RSP5)	0.88131
Sevir.2G225600	(1 of 2) PTHR10209//PTHR10209:SF214 - OXIDOREDUCTASE, 2OG-FE II OXYGENASE FAMILY PROTEIN // SUBFAMILY NOT NAMED	0.88126
Sevir.2G023900	(1 of 28) PF08224 - Domain of unknown function (DUF1719) (DUF1719)	0.8812
Sevir.5G088500	(1 of 1) K15139 - mediator of RNA polymerase II transcription subunit 22 (MED22)	0.88114
Sevir.9G167600		0.88108
Sevir.1G085400	(1 of 9) PF07800 - Protein of unknown function (DUF1644) (DUF1644)	0.88104
Sevir.9G170900	(1 of 1) PTHR10202:SF13 - PRESENILIN-2	0.88095
Sevir.6G080300	(1 of 8) PF12796//PF13857//PF13962 - Ankyrin repeats (3 copies) (Ank_2) // Ankyrin repeats (many copies) (Ank_5) // Domain of unknown function (PGG)	0.88091
Sevir.9G330600	(1 of 3) PTHR10209//PTHR10209:SF204 - OXIDOREDUCTASE, 2OG-FE II OXYGENASE FAMILY PROTEIN // SUBFAMILY NOT NAMED	0.88091
Sevir.6G122400	(1 of 64) 3.2.1.39 - Glucan endo-1,3-beta-D-glucosidase / Laminarinase	0.88088
Sevir.5G050500	(1 of 2) PTHR10535//PTHR10535:SF4 - DNA-DIRECTED RNA POLYMERASES I, II, AND III SUBUNIT RPABC1 // SUBFAMILY NOT NAMED	0.88082
Sevir.3G375700		0.88078
Sevir.9G395100	(1 of 158) 1.11.1.7 - Peroxidase / Lactoperoxidase	0.88068
Sevir.7G188300	(1 of 13) K15095 - (+)-neomenthol dehydrogenase (E1.1.1.208)	0.88059
Sevir.9G047300	(1 of 1) PTHR11926//PTHR11926:SF321 - GLUCOSYL/GLUCURONOSYL TRANSFERASES // SUBFAMILY NOT NAMED	0.88057
Sevir.5G279800		0.88052
Sevir.3G017400		0.88041
Sevir.5G103100	(1 of 17) PF00560//PF08263 - Leucine Rich Repeat (LRR_1) // Leucine rich repeat N-terminal domain (LRRNT_2)	0.8804
Sevir.2G420500	(1 of 158) 1.11.1.7 - Peroxidase / Lactoperoxidase	0.88035
Sevir.8G032100	(1 of 52) PF00612 - IQ calmodulin-binding motif (IQ)	0.88032
Sevir.7G059100	(1 of 1) PTHR10869:SF42 - PROLYL-4 HYDROXYLASE	0.88019
Sevir.9G495100	(1 of 1) PTHR22953:SF20 - INACTIVE PURPLE ACID PHOSPHATASE 1-RELATED	0.88003
Sevir.8G103400		0.88002
Sevir.3G229900	(1 of 1) PTHR22952:SF202 - TRANSCRIPTION FACTOR PERIANTHIA	0.88
Sevir.4G131400	(1 of 2) PTHR32096:SF31 - WRKY TRANSCRIPTION FACTOR 22	0.88
Sevir.9G185700	(M=2) PTHR23125//PTHR23125:SF101 - F-BOX/LEUCINE RICH REPEAT PROTEIN // SUBFAMILY NOT NAMED	0.88
Sevir.8G147300	(1 of 1) PTHR23091//PTHR23091:SF261 - N-TERMINAL ACETYLTRANSFERASE // SUBFAMILY NOT NAMED	0.87998
Sevir.2G330400	(1 of 1) PTHR23319:SF4 - AT22714P	0.87983
Sevir.6G015200	(1 of 8) 2.4.1.207//3.2.1.151 - Xyloglucan:xyloglucosyl transferase / Xyloglucan endotransglycosylase // Xyloglucan-specific endo-beta-1,4-glucanase / Xyloglucanendohydrolase	0.87983
Sevir.9G306600	(1 of 2) PTHR11514//PTHR11514:SF35 - MYC // SUBFAMILY NOT NAMED	0.87979
Sevir.4G218200	(1 of 1) K06001 - tryptophan synthase beta chain (trpB)	0.87979
Sevir.9G242000	(1 of 67) PF01357//PF03330 - Pollen allergen (Pollen_allerg_1) // Rare lipoprotein A (RlpA)-like double-psi beta-barrel (DPBB_1)	0.87974
Sevir.7G214100	(1 of 36) PF02701 - Dof domain, zinc finger (zf-Dof)	0.87973
Sevir.9G260900	(1 of 2) PTHR27001:SF160 - PROTEIN KINASE 2A, CHLOROPLASTIC-RELATED	0.87965
Sevir.4G004000	(1 of 18) PF14547 - Hydrophobic seed protein (Hydrophob_seed)	0.87954
Sevir.4G184900	(1 of 15) PF03181 - BURP domain (BURP)	0.87951
Sevir.9G450900		0.87944
Sevir.1G018200	(1 of 5) PTHR14155//PTHR14155:SF130 - RING FINGER DOMAIN-CONTAINING // SUBFAMILY NOT NAMED	0.87934
Sevir.9G244000	(1 of 2) PTHR11785//PTHR11785:SF414 - AMINO ACID TRANSPORTER // SUBFAMILY NOT NAMED	0.87924
Sevir.4G174700		0.8792
Sevir.2G431700	(1 of 3) PTHR10168//PTHR10168:SF103 - GLUTAREDOXIN // SUBFAMILY NOT NAMED	0.87918
Sevir.7G126700	(1 of 9) K11253 - histone H3 (H3)	0.87916
Sevir.9G506500	(1 of 1) PTHR11711//PTHR11711:SF178 - ADP RIBOSYLATION FACTOR-RELATED // SUBFAMILY NOT NAMED	0.87906
Sevir.5G215900	(1 of 1) PTHR10108:SF725 - EMBRYONIC ABUNDANT PROTEIN-LIKE-RELATED	0.87904
Sevir.8G243900	(1 of 2) 3.5.1.19 - Nicotinamidase / Nicotine deamidase	0.87903
Sevir.5G242300	(1 of 1) PTHR24282//PTHR24282:SF34 - CYTOCHROME P450 FAMILY MEMBER // SUBFAMILY NOT NAMED	0.87899
Sevir.4G104600	(1 of 1) PTHR33639:SF1 - THIOL-DISULFIDE OXIDOREDUCTASE DCC-RELATED	0.87891
Sevir.3G029100	(1 of 12) K01193 - beta-fructofuranosidase (E3.2.1.26, sacA)	0.87876
Sevir.1G050900	(1 of 2) PTHR13832//PTHR13832:SF324 - PROTEIN PHOSPHATASE 2C // SUBFAMILY NOT NAMED	0.87861
Sevir.5G378700	(1 of 9) K01728 - pectate lyase (pel)	0.87861
Sevir.9G176100	(1 of 9) PF07899 - Frigida-like protein (Frigida)	0.87856
Sevir.7G244500	(1 of 1) PTHR23257:SF349 - PROTEIN KINASE FAMILY PROTEIN	0.87852
Sevir.2G269000	(1 of 2) PTHR24078//PTHR24078:SF214 - DNAJ HOMOLOG SUBFAMILY C MEMBER // SUBFAMILY NOT NAMED	0.87846
Sevir.9G002800	(1 of 1) PTHR12419//PTHR12419:SF18 - OTU DOMAIN CONTAINING PROTEIN // SUBFAMILY NOT NAMED	0.87845
Sevir.9G121400	(1 of 2) 1.14.11.18 - Phytanoyl-CoA dioxygenase / Phytanoyl-CoA hydroxylase	0.87826
Sevir.7G041200		0.87819
Sevir.7G317300	(1 of 130) PF02365 - No apical meristem (NAM) protein (NAM)	0.87814
Sevir.1G367100	(1 of 1) PTHR10783:SF53 - PHOSPHATE TRANSPORTER PHO1	0.87809
Sevir.8G063900	(1 of 8) PTHR23155//PTHR23155:SF621 - LEUCINE-RICH REPEAT-CONTAINING PROTEIN // SUBFAMILY NOT NAMED	0.87809
Sevir.8G032400	(1 of 52) PF00612 - IQ calmodulin-binding motif (IQ)	0.87804
Sevir.9G161600	(1 of 1) K09550 - prefoldin subunit 4 (PFDN4)	0.87801
Sevir.2G121700	(1 of 2) PF00069//PF01419 - Protein kinase domain (Pkinase) // Jacalin-like lectin domain (Jacalin)	0.87799
Sevir.1G347100	(1 of 4) PTHR10795//PTHR10795:SF406 - PROPROTEIN CONVERTASE SUBTILISIN/KEXIN // SUBFAMILY NOT NAMED	0.87792
Sevir.4G048500	(1 of 1) PTHR35769:SF2 - CALCINEURIN-LIKE METALLO-PHOSPHOESTERASE SUPERFAMILY PROTEIN	0.87785
Sevir.7G248400		0.87784
Sevir.9G411300	(1 of 1) PTHR31087:SF25 - PROTEIN LURP-ONE-RELATED 4	0.87775
Sevir.5G471700	(1 of 2) PTHR12050 - LEPTIN RECEPTOR-RELATED	0.87775
Sevir.7G326300		0.87769
Sevir.9G245200	(1 of 1321) 2.7.11.1 - Non-specific serine/threonine protein kinase / Threonine-specific protein kinase	0.87766
Sevir.3G220400		0.87764
Sevir.5G476300	(1 of 5) PTHR22811//PTHR22811:SF71 - TRANSMEMBRANE EMP24 DOMAIN-CONTAINING PROTEIN // SUBFAMILY NOT NAMED	0.87753
Sevir.8G232300	(1 of 3) PTHR24006:SF442 - PROTEIN GADR-4	0.87744
Sevir.5G208000	(1 of 2) K15084 - solute carrier family 25 (mitochondrial carrier protein), member 16 (SLC25A16, GDA, LEU5)	0.8774
Sevir.1G341600	(1 of 4) K18045 - tyrosine-protein phosphatase SIW14 [EC:3.1.3.48] (SIW14, OCA3)	0.87739
Sevir.3G233200	(1 of 2) PTHR22952//PTHR22952:SF175 - CAMP-RESPONSE ELEMENT BINDING PROTEIN-RELATED // SUBFAMILY NOT NAMED	0.87738
Sevir.3G339700	(1 of 8) PF01439 - Metallothionein (Metallothio_2)	0.87738
Sevir.3G009100	(1 of 1) PTHR12542//PTHR12542:SF33 - EXOCYST COMPLEX PROTEIN EXO70 // SUBFAMILY NOT NAMED	0.87737
Sevir.1G219500	(1 of 1) PF03024 - Folate receptor family (Folate_rec)	0.87736
Sevir.6G202000	(1 of 67) PF03168 - Late embryogenesis abundant protein (LEA_2)	0.87732
Sevir.2G087100	(1 of 2) K03250 - translation initiation factor 3 subunit E (EIF3E, INT6)	0.87722
Sevir.9G241400	(1 of 67) PF01357//PF03330 - Pollen allergen (Pollen_allerg_1) // Rare lipoprotein A (RlpA)-like double-psi beta-barrel (DPBB_1)	0.8772
Sevir.J001400	(1 of 2) K12876 - RNA-binding protein 8A (RBM8A, Y14)	0.87718
Sevir.8G101600	(1 of 108) PF03106 - WRKY DNA -binding domain (WRKY)	0.87714
Sevir.2G232400	(1 of 3) PTHR11926:SF360 - UDP-GLYCOSYLTRANSFERASE 91A1-RELATED	0.87714
Sevir.3G140300	(1 of 1) PTHR23315:SF131 - ARMADILLO/BETA-CATENIN-LIKE REPEAT-CONTAINING PROTEIN	0.87709
Sevir.8G086700	(1 of 4) PTHR11783//PTHR11783:SF68 - SULFOTRANSFERASE SULT // SUBFAMILY NOT NAMED	0.87709
Sevir.9G271400		0.87708
Sevir.6G093500	(1 of 5) 6.2.1.12 - 4-coumarate--CoA ligase / 4-coumaryl-CoA synthetase	0.87695
Sevir.1G185400		0.87687
Sevir.9G289100	(1 of 3) K00001 - alcohol dehydrogenase (E1.1.1.1, adh)	0.87686
Sevir.3G372300	(1 of 2) KOG2729 - ER vesicle integral membrane protein involved in establishing cell polarity, signaling and protein degradation	0.87678
Sevir.6G027200	(1 of 3) PTHR31568:SF17 - EXPRESSED PROTEIN	0.87674
Sevir.8G017100		0.87673
Sevir.8G004500	(1 of 5) 2.7.1.137 - Phosphatidylinositol 3-kinase / Type III phosphoinositide 3-kinase	0.87673
Sevir.7G289700	(1 of 5) PTHR10579//PTHR10579:SF48 - CALCIUM-ACTIVATED CHLORIDE CHANNEL REGULATOR // SUBFAMILY NOT NAMED	0.87673
Sevir.5G111000	(1 of 29) PF01190 - Pollen proteins Ole e I like (Pollen_Ole_e_I)	0.8767
Sevir.5G423000	(1 of 4) K09775 - hypothetical protein (K09775)	0.87669
Sevir.5G266000	(1 of 3) PTHR10052//PTHR10052:SF9 - 60S RIBOSOMAL PROTEIN L18A // SUBFAMILY NOT NAMED	0.87669
Sevir.1G384600	(1 of 1) K13025 - ATP-dependent RNA helicase (EIF4A3, FAL1)	0.87668
Sevir.9G547000	(1 of 1) PTHR11062//PTHR11062:SF78 - EXOSTOSIN HEPARAN SULFATE GLYCOSYLTRANSFERASE -RELATED // SUBFAMILY NOT NAMED	0.87663
Sevir.8G208400	(1 of 16) PF13401 - AAA domain (AAA_22)	0.87656
Sevir.8G067700	(1 of 68) PF13962 - Domain of unknown function (PGG)	0.87656
Sevir.4G036500		0.87654
Sevir.1G066300	(1 of 4) PTHR15664 - C20ORF30 PROTEIN	0.87649
Sevir.8G175600	(1 of 19) 1.1.1.330 - Very-long-chain 3-oxoacyl-CoA reductase / Very-long-chain beta-ketoacyl-CoA reductase	0.87649
Sevir.4G003000	(1 of 1) PTHR31851:SF16 - MEMBRANE PROTEIN OF ER BODY 2	0.87636
Sevir.3G227200		0.87628
Sevir.4G302800		0.87624
Sevir.4G064500	(1 of 4) PF06697 - Protein of unknown function (DUF1191) (DUF1191)	0.87622
Sevir.4G205100	(1 of 14) 2.3.1.75 - Long-chain-alcohol O-fatty-acyltransferase / Wax synthase	0.87621
Sevir.9G241900	(1 of 67) PF01357//PF03330 - Pollen allergen (Pollen_allerg_1) // Rare lipoprotein A (RlpA)-like double-psi beta-barrel (DPBB_1)	0.87613
Sevir.4G178200		0.87601
Sevir.2G419500	(1 of 158) 1.11.1.7 - Peroxidase / Lactoperoxidase	0.87601
Sevir.9G242100	(1 of 67) PF01357//PF03330 - Pollen allergen (Pollen_allerg_1) // Rare lipoprotein A (RlpA)-like double-psi beta-barrel (DPBB_1)	0.876
Sevir.6G187300	(1 of 1) K00753 - glycoprotein 3-alpha-L-fucosyltransferase (E2.4.1.214)	0.87598
Sevir.7G273600	(1 of 1) K00864 - glycerol kinase (glpK, GK)	0.87598
Sevir.1G376200	(1 of 30) PF03195 - Protein of unknown function DUF260 (DUF260)	0.87598
Sevir.5G030800	(1 of 2) 5.1.1.17 - Isopenicillin-N epimerase	0.8759
Sevir.4G162900	(1 of 2) PTHR22849//PTHR22849:SF27 - WDSAM1 PROTEIN // SUBFAMILY NOT NAMED	0.87586
Sevir.2G434400		0.87583
Sevir.2G194900	(1 of 4) 1.10.3.2//1.10.3.3 - Laccase / Urishiol oxidase // L-ascorbate oxidase / Ascorbase	0.8756
Sevir.1G123200		0.87559
Sevir.7G203200	(1 of 2) PTHR11040//PTHR11040:SF49 - ZINC/IRON TRANSPORTER // SUBFAMILY NOT NAMED	0.87557
Sevir.5G093900	(1 of 2) 4.2.1.113 - o-succinylbenzoate synthase / OSBS	0.87555
Sevir.5G079200	(1 of 4) PTHR20961//PTHR20961:SF13 - GLYCOSYLTRANSFERASE // SUBFAMILY NOT NAMED	0.8755
Sevir.3G288500		0.87548
Sevir.9G301500	(1 of 115) PF13947 - Wall-associated receptor kinase galacturonan-binding (GUB_WAK_bind)	0.87546
Sevir.8G243400	(1 of 21) PTHR23155//PTHR23155:SF541 - LEUCINE-RICH REPEAT-CONTAINING PROTEIN // SUBFAMILY NOT NAMED	0.87528
Sevir.4G068600	(1 of 1) K02737 - 20S proteasome subunit beta 5 (PSMB5)	0.87512
Sevir.2G260800	(1 of 5) PF07889 - Protein of unknown function (DUF1664) (DUF1664)	0.8751
Sevir.8G023700	(1 of 3) 2.7.8.7 - Holo-[acyl-carrier-protein] synthase / PPTase	0.8751
Sevir.1G005700	(1 of 2) PTHR21433 - TRANSMEMBRANE PROTEIN INDUCED BY TUMOR NECROSIS FACTOR ALPHA	0.87509
Sevir.9G301600	(1 of 115) PF13947 - Wall-associated receptor kinase galacturonan-binding (GUB_WAK_bind)	0.87509
Sevir.5G039400	(1 of 2) PTHR11817:SF5 - PYRUVATE KINASE-RELATED	0.87506
Sevir.1G010400	(1 of 67) PF01357//PF03330 - Pollen allergen (Pollen_allerg_1) // Rare lipoprotein A (RlpA)-like double-psi beta-barrel (DPBB_1)	0.87479
Sevir.2G278400	(1 of 2) PTHR22883//PTHR22883:SF58 - ZINC FINGER DHHC DOMAIN CONTAINING PROTEIN // SUBFAMILY NOT NAMED	0.87467
Sevir.5G354000	(1 of 2) PTHR11406:SF8 - PHOSPHOGLYCERATE KINASE 1, CHLOROPLASTIC-RELATED	0.87465
Sevir.1G042400	(1 of 1) PTHR24282//PTHR24282:SF31 - CYTOCHROME P450 FAMILY MEMBER // SUBFAMILY NOT NAMED	0.87461
Sevir.1G013400		0.87461
Sevir.6G036000	(1 of 9) PF00190 - Cupin (Cupin_1)	0.87459
Sevir.1G182200	(1 of 1) PTHR31311:SF4 - GLYCOSYLTRANSFERASE 3-RELATED	0.87429
Sevir.5G242200	(1 of 3) PTHR24282//PTHR24282:SF35 - CYTOCHROME P450 FAMILY MEMBER // SUBFAMILY NOT NAMED	0.87414
Sevir.1G156600	(1 of 12) PTHR24298:SF58 - CYTOCHROME P450 76C1	0.87411
Sevir.1G055100	(1 of 7) PTHR24221:SF141 - ABC TRANSPORTER B FAMILY MEMBER 15-RELATED	0.87409
Sevir.7G103100	(1 of 2) PTHR14155//PTHR14155:SF106 - RING FINGER DOMAIN-CONTAINING // SUBFAMILY NOT NAMED	0.87408
Sevir.3G405700	(1 of 10) PF10358 - N-terminal C2 in EEIG1 and EHBP1 proteins (NT-C2)	0.87403
Sevir.5G148100	(1 of 1) 2.7.7.43 - N-acylneuraminate cytidylyltransferase / CMP-sialic acid synthetase	0.87401
Sevir.1G181500		0.874
Sevir.9G247600		0.87396
Sevir.9G574000	(1 of 2) PTHR22814//PTHR22814:SF52 - COPPER TRANSPORT PROTEIN ATOX1-RELATED // SUBFAMILY NOT NAMED	0.87395
Sevir.9G562600	(1 of 1) PTHR12064//PTHR12064:SF36 - ANCIENT CONSERVED DOMAIN PROTEIN-RELATED // SUBFAMILY NOT NAMED	0.87392
Sevir.3G334100		0.87372
Sevir.6G158100		0.87371
Sevir.6G020000	(1 of 23) PF02453 - Reticulon (Reticulon)	0.8737
Sevir.9G086800	(1 of 10) PF04833 - COBRA-like protein (COBRA)	0.87369
Sevir.6G135700	(1 of 2) PTHR11132//PTHR11132:SF85 - SOLUTE CARRIER FAMILY 35 // SUBFAMILY NOT NAMED	0.87369
Sevir.6G020400		0.87368
Sevir.8G201800	(1 of 2) K15728 - phosphatidate phosphatase LPIN (LPIN)	0.87365
Sevir.3G387700	(1 of 3) PTHR24093:SF262 - CALCIUM-TRANSPORTING ATPASE 2, PLASMA MEMBRANE-TYPE-RELATED	0.87365
Sevir.2G425200	(1 of 1) PTHR24282//PTHR24282:SF41 - CYTOCHROME P450 FAMILY MEMBER // SUBFAMILY NOT NAMED	0.87363
Sevir.9G205000	(1 of 24) PF06749 - Protein of unknown function (DUF1218) (DUF1218)	0.87363
Sevir.2G097000	(1 of 2) PTHR10209//PTHR10209:SF116 - OXIDOREDUCTASE, 2OG-FE II OXYGENASE FAMILY PROTEIN // SUBFAMILY NOT NAMED	0.87355
Sevir.5G311600	(1 of 10) PTHR11926//PTHR11926:SF337 - GLUCOSYL/GLUCURONOSYL TRANSFERASES // SUBFAMILY NOT NAMED	0.87352
Sevir.5G069600	(1 of 5) PTHR10366//PTHR10366:SF413 - NAD DEPENDENT EPIMERASE/DEHYDRATASE // SUBFAMILY NOT NAMED	0.8735
Sevir.9G493200	(1 of 1) PTHR11206//PTHR11206:SF168 - MULTIDRUG RESISTANCE PROTEIN // SUBFAMILY NOT NAMED	0.87342
Sevir.4G107100	(1 of 8) 2.1.1.277 - Anthranilate O-methyltransferase	0.87336
Sevir.9G381900	(1 of 3) PTHR33348:SF3 - C-TERMINALLY ENCODED PEPTIDE 1	0.87328
Sevir.3G325700	(1 of 2) PTHR10209//PTHR10209:SF116 - OXIDOREDUCTASE, 2OG-FE II OXYGENASE FAMILY PROTEIN // SUBFAMILY NOT NAMED	0.87324
Sevir.4G133200	(1 of 158) 1.11.1.7 - Peroxidase / Lactoperoxidase	0.87315
Sevir.3G169600	(1 of 2) PTHR11200//PTHR11200:SF139 - INOSITOL 5-PHOSPHATASE // SUBFAMILY NOT NAMED	0.87304
Sevir.3G144700	(1 of 27) K15397 - 3-ketoacyl-CoA synthase (KCS)	0.873
Sevir.9G241600	(1 of 67) PF01357//PF03330 - Pollen allergen (Pollen_allerg_1) // Rare lipoprotein A (RlpA)-like double-psi beta-barrel (DPBB_1)	0.87297
Sevir.3G213400	(1 of 2) PTHR11040//PTHR11040:SF49 - ZINC/IRON TRANSPORTER // SUBFAMILY NOT NAMED	0.87277
Sevir.9G459600	(1 of 1) PTHR16875:SF0 - SELENOPROTEIN K	0.8727
Sevir.9G270100	(1 of 6) PTHR23024//PTHR23024:SF137 - MEMBER OF 'GDXG' FAMILY OF LIPOLYTIC ENZYMES // SUBFAMILY NOT NAMED	0.87266
Sevir.5G217000	(1 of 3) K12355 - coniferyl-aldehyde dehydrogenase (REF1)	0.87235
Sevir.8G089500	(1 of 9) PTHR23155//PTHR23155:SF624 - LEUCINE-RICH REPEAT-CONTAINING PROTEIN // SUBFAMILY NOT NAMED	0.87224
Sevir.2G086100		0.87219
Sevir.9G412000	(1 of 191) KOG0156 - Cytochrome P450 CYP2 subfamily	0.87211
Sevir.7G161900	(1 of 8) PF05703 - Auxin canalisation (Auxin_canalis)	0.87205
Sevir.7G108000	(1 of 3) PF00582//PF04564//PF07714 - Universal stress protein family (Usp) // U-box domain (U-box) // Protein tyrosine kinase (Pkinase_Tyr)	0.87204
Sevir.7G204200	(1 of 2) 2.4.1.186 - Glycogenin glucosyltransferase / Priming glucosyltransferase	0.87196
Sevir.5G310600	(1 of 2) PTHR11972//PTHR11972:SF66 - NADPH OXIDASE // SUBFAMILY NOT NAMED	0.87189
Sevir.2G397600		0.87176
Sevir.7G245800	(1 of 2) PF09446 - VMA21-like domain (VMA21)	0.8717
Sevir.6G151300	(1 of 6) PTHR10209//PTHR10209:SF163 - OXIDOREDUCTASE, 2OG-FE II OXYGENASE FAMILY PROTEIN // SUBFAMILY NOT NAMED	0.8717
Sevir.5G028700	(1 of 158) 1.11.1.7 - Peroxidase / Lactoperoxidase	0.87165
Sevir.9G144600	(1 of 2) PTHR10110:SF86 - SODIUM/HYDROGEN EXCHANGER 7-RELATED	0.87155
Sevir.2G147200	(1 of 2) PTHR22594:SF33 - ASPARTATE--TRNA LIGASE, CYTOPLASMIC	0.87151
Sevir.5G343800	(1 of 1) PTHR11851:SF155 - INSULIN-DEGRADING ENZYME	0.87143
Sevir.9G440500	(1 of 1) PTHR11615//PTHR11615:SF142 - NITRATE, FROMATE, IRON DEHYDROGENASE // SUBFAMILY NOT NAMED	0.87139
Sevir.4G250800	(1 of 2) K11155 - diacylglycerol O-acyltransferase 1 (DGAT1)	0.87126
Sevir.5G288700	(1 of 3) PTHR24078:SF219 - DNAJ HEAT SHOCK N-TERMINAL DOMAIN-CONTAINING PROTEIN	0.87115
Sevir.8G202200	(1 of 16) PF13401 - AAA domain (AAA_22)	0.87115
Sevir.3G033700	(1 of 1) PTHR12411//PTHR12411:SF343 - CYSTEINE PROTEASE FAMILY C1-RELATED // SUBFAMILY NOT NAMED	0.87108
Sevir.3G086500	(1 of 1) PTHR32002:SF4 - PROTEIN NLP6-RELATED	0.87105
Sevir.6G068000	(1 of 1) PTHR27003:SF26 - CALCIUM/CALMODULIN-REGULATED RECEPTOR-LIKE KINASE	0.87099
Sevir.3G308400		0.87075
Sevir.4G111200	(1 of 1) PTHR11783//PTHR11783:SF88 - SULFOTRANSFERASE SULT // SUBFAMILY NOT NAMED	0.87067
Sevir.9G434700	(1 of 7) K08238 - xyloglucan 6-xylosyltransferase [EC:2.4.2.39] Xyl a1-6 Glc (XXT)	0.87062
Sevir.7G054100	(1 of 4) PTHR11440//PTHR11440:SF49 - LECITHIN-CHOLESTEROL ACYLTRANSFERASE-RELATED // SUBFAMILY NOT NAMED	0.87054
Sevir.2G174200	(1 of 26) PF08137 - DVL family (DVL)	0.87053
Sevir.8G007300		0.87052
Sevir.1G350200		0.87043
Sevir.9G090700		0.87039
Sevir.4G168600		0.87035
Sevir.2G143400	(1 of 10) 2.3.1.115 - Isoflavone-7-O-beta-glucoside 6''-O-malonyltransferase / Flavone/flavonol 7-O-beta-D-glucoside malonyltransferase	0.87031
Sevir.3G268500		0.87029
Sevir.4G058500	(1 of 49) 2.7.10.2 - Non-specific protein-tyrosine kinase / Cytoplasmic protein tyrosine kinase	0.87026
Sevir.7G059000	(1 of 3) 1.13.11.53 - Acireductone dioxygenase (Ni(2+)-requiring) / E-2	0.87025
Sevir.9G297600	(1 of 121) PF12937 - F-box-like (F-box-like)	0.87019
Sevir.4G170000		0.87019
Sevir.9G578700	(1 of 1) PTHR10283//PTHR10283:SF107 - SOLUTE CARRIER FAMILY 13 MEMBER // SUBFAMILY NOT NAMED	0.87008
Sevir.9G393000	(1 of 1) PTHR22814//PTHR22814:SF116 - COPPER TRANSPORT PROTEIN ATOX1-RELATED // SUBFAMILY NOT NAMED	0.87002
Sevir.1G058200	(1 of 28) PF00646//PF08387 - F-box domain (F-box) // FBD (FBD)	0.86997
Sevir.5G259900	(1 of 2) K12189 - ESCRT-II complex subunit VPS25 (VPS25, EAP20)	0.86989
Sevir.9G234400		0.86975
Sevir.6G039500	(1 of 2) K00565 - mRNA (guanine-N7-)-methyltransferase (RNMT)	0.86969
Sevir.4G033600		0.86957
Sevir.9G395500	(1 of 158) 1.11.1.7 - Peroxidase / Lactoperoxidase	0.86948
Sevir.9G566900	(1 of 21) PF03763 - Remorin, C-terminal region (Remorin_C)	0.86948
Sevir.8G243600		0.86943
Sevir.2G003000	(1 of 3) PTHR13902:SF66 - TRANSCRIPTION FACTOR LHW	0.86917
Sevir.7G331900	(1 of 7) K08238 - xyloglucan 6-xylosyltransferase [EC:2.4.2.39] Xyl a1-6 Glc (XXT)	0.86911
Sevir.9G194100	(1 of 4) 3.4.16.2 - Lysosomal Pro-Xaa carboxypeptidase / Prolyl carboxypeptidase	0.86909
Sevir.3G203400	(1 of 2) PTHR11200//PTHR11200:SF150 - INOSITOL 5-PHOSPHATASE // SUBFAMILY NOT NAMED	0.86906
Sevir.7G234900	(1 of 1) PTHR13748//PTHR13748:SF40 - COBW-RELATED // SUBFAMILY NOT NAMED	0.86895
Sevir.2G349900	(1 of 1) PTHR13683:SF335 - ASPARTYL PROTEASE FAMILY PROTEIN	0.86892
Sevir.7G326500		0.86888
Sevir.9G077900		0.86886
Sevir.1G152600	(1 of 4) 4.2.3.123 - Beta-sesquiphellandrene synthase / Tps1	0.86883
Sevir.2G436800	(1 of 30) 1.14.13.121 - Premnaspirodiene oxygenase / Hyoscymus muticus premnaspirodiene oxygenase	0.86883
Sevir.4G036400		0.86852
Sevir.9G551400		0.86833
Sevir.9G220300	(1 of 77) 3.4.19.12 - Ubiquitinyl hydrolase 1 / Ubiquitin thiolesterase	0.86832
Sevir.5G260300	(1 of 3) K02150 - V-type H+-transporting ATPase subunit E (ATPeV1E, ATP6E)	0.86829
Sevir.8G199800	(1 of 18) K04733 - interleukin-1 receptor-associated kinase 4 (IRAK4)	0.86814
Sevir.8G243000	(1 of 6) PTHR11439//PTHR11439:SF185 - GAG-POL-RELATED RETROTRANSPOSON // SUBFAMILY NOT NAMED	0.86809
Sevir.7G337700	(1 of 5) PF04588 - Hypoxia induced protein conserved region (HIG_1_N)	0.86807
Sevir.5G241200	(1 of 1) PTHR24282//PTHR24282:SF42 - CYTOCHROME P450 FAMILY MEMBER // SUBFAMILY NOT NAMED	0.86806
Sevir.8G193300	(1 of 3) PTHR11972:SF64 - RESPIRATORY BURST OXIDASE HOMOLOG PROTEIN A-RELATED	0.86803
Sevir.5G270400	(1 of 6) PF00235 - Profilin (Profilin)	0.86802
Sevir.2G110000	(1 of 6) PTHR10334//PTHR10334:SF195 - CYSTEINE-RICH SECRETORY PROTEIN-RELATED // SUBFAMILY NOT NAMED	0.86797
Sevir.2G277100		0.86785
Sevir.8G254700	(1 of 21) PTHR23155//PTHR23155:SF541 - LEUCINE-RICH REPEAT-CONTAINING PROTEIN // SUBFAMILY NOT NAMED	0.86775
Sevir.5G017900		0.86771
Sevir.7G136200	(1 of 9) PF00536 - SAM domain (Sterile alpha motif) (SAM_1)	0.86759
Sevir.1G244300	(1 of 12) PF00069//PF07645//PF13947 - Protein kinase domain (Pkinase) // Calcium-binding EGF domain (EGF_CA) // Wall-associated receptor kinase galacturonan-binding (GUB_WAK_bind)	0.86759
Sevir.7G179900	(1 of 4) PTHR19139//PTHR19139:SF137 - AQUAPORIN TRANSPORTER // SUBFAMILY NOT NAMED	0.86745
Sevir.5G259300	(1 of 17) PF00069//PF13855 - Protein kinase domain (Pkinase) // Leucine rich repeat (LRR_8)	0.86739
Sevir.5G274300	(1 of 1) K03135 - transcription initiation factor TFIID subunit 11 (TAF11)	0.86727
Sevir.3G160600	(1 of 103) PF14368 - Probable lipid transfer (LTP_2)	0.8672
Sevir.4G102600	(1 of 63) PF14416 - PMR5 N terminal Domain (PMR5N)	0.8671
Sevir.2G291600	(1 of 2) PF00646//PF14299 - F-box domain (F-box) // Phloem protein 2 (PP2)	0.86708
Sevir.8G075800	(1 of 10) PF06830 - Root cap (Root_cap)	0.86702
Sevir.4G210500	(1 of 1) KOG3306 - Predicted membrane protein	0.86695
Sevir.2G182800	(1 of 1) PTHR14155//PTHR14155:SF89 - RING FINGER DOMAIN-CONTAINING // SUBFAMILY NOT NAMED	0.86694
Sevir.1G227300	(1 of 1) PTHR21493:SF97 - GOT1/SFT2-LIKE VESCICLE TRANSPORT PROTEIN	0.86692
Sevir.3G273200		0.86692
Sevir.2G167600	(1 of 1) PTHR22952//PTHR22952:SF151 - CAMP-RESPONSE ELEMENT BINDING PROTEIN-RELATED // SUBFAMILY NOT NAMED	0.8669
Sevir.1G217800		0.86681
Sevir.1G384300	(1 of 1) PTHR26402//PTHR26402:SF520 - RESPONSE REGULATOR OF TWO-COMPONENT SYSTEM // SUBFAMILY NOT NAMED	0.86676
Sevir.9G096300	(1 of 8) PF03106//PF10533 - WRKY DNA -binding domain (WRKY) // Plant zinc cluster domain (Plant_zn_clust)	0.86676
Sevir.9G381800	(1 of 3) PTHR33348:SF3 - C-TERMINALLY ENCODED PEPTIDE 1	0.86672
Sevir.9G077600	(1 of 1) K14307 - nucleoporin p58/p45 (NUPL1, NUP49)	0.86669
Sevir.3G163400		0.86659
Sevir.9G568800	(1 of 1) K15277 - solute carrier family 35 (adenosine 3'-phospho 5'-phosphosulfate transporter), member B3 (SLC35B3, PAPST2)	0.86654
Sevir.8G032900	(1 of 20) 5.3.4.1 - Protein disulfide-isomerase / S-S rearrangase	0.86649
Sevir.3G191000	(1 of 5) PTHR22835//PTHR22835:SF280 - ZINC FINGER FYVE DOMAIN CONTAINING PROTEIN // SUBFAMILY NOT NAMED	0.86643
Sevir.7G225500	(1 of 2) PTHR27007:SF56 - L-TYPE LECTIN-DOMAIN CONTAINING RECEPTOR KINASE S.5-RELATED	0.86621
Sevir.5G078200	(1 of 1) PTHR11627:SF8 - FRUCTOSE-BISPHOSPHATE ALDOLASE 3, CHLOROPLASTIC-RELATED	0.86619
Sevir.7G066000	(1 of 3) PTHR22950//PTHR22950:SF331 - AMINO ACID TRANSPORTER // SUBFAMILY NOT NAMED	0.86617
Sevir.3G300800	(1 of 1) PTHR10131//PTHR10131:SF78 - TNF RECEPTOR ASSOCIATED FACTOR // SUBFAMILY NOT NAMED	0.86616
Sevir.8G227800	(1 of 6) 1.1.1.236 - Tropinone reductase II / Tropinone reductase	0.86615
Sevir.5G346200	(1 of 1) K15341 - DNA cross-link repair 1B protein [EC:3.1.-.-] (DCLRE1B, SNM1B)	0.8661
Sevir.7G259900	(1 of 1) PTHR34126:SF1 - PEROXISOME BIOGENESIS PROTEIN 22	0.86606
Sevir.9G471000	(1 of 248) PF00249 - Myb-like DNA-binding domain (Myb_DNA-binding)	0.86602
Sevir.6G083300	(1 of 37) PF03087 - Arabidopsis protein of unknown function (DUF241)	0.86597
Sevir.9G330800	(1 of 3) PTHR10209//PTHR10209:SF112 - OXIDOREDUCTASE, 2OG-FE II OXYGENASE FAMILY PROTEIN // SUBFAMILY NOT NAMED	0.86592
Sevir.7G299300	(1 of 6) PTHR10593//PTHR10593:SF27 - SERINE/THREONINE-PROTEIN KINASE RIO // SUBFAMILY NOT NAMED	0.86589
Sevir.5G451700	(1 of 1) PTHR10809//PTHR10809:SF45 - VESICLE-ASSOCIATED MEMBRANE PROTEIN-ASSOCIATED PROTEIN // SUBFAMILY NOT NAMED	0.86587
Sevir.4G293600	(1 of 40) PF00314 - Thaumatin family (Thaumatin)	0.86577
Sevir.6G009700	(1 of 3) K15777 - 4,5-DOPA dioxygenase extradiol (DOPA)	0.86572
Sevir.2G012700	(1 of 6) PTHR23155//PTHR23155:SF531 - LEUCINE-RICH REPEAT-CONTAINING PROTEIN // SUBFAMILY NOT NAMED	0.86563
Sevir.1G021200	(1 of 3) PTHR11926//PTHR11926:SF389 - GLUCOSYL/GLUCURONOSYL TRANSFERASES // SUBFAMILY NOT NAMED	0.86559
Sevir.7G235400	(1 of 1) PTHR31803:SF4 - UBIQUINOL OXIDASE 1A, MITOCHONDRIAL-RELATED	0.86553
Sevir.3G026000	(1 of 1) PTHR31682:SF4 - UDP-ARABINOPYRANOSE MUTASE 5-RELATED	0.86548
Sevir.5G184800	(1 of 1) PTHR15606:SF3 - GPALPP MOTIFS-CONTAINING PROTEIN 1	0.86545
Sevir.3G091300	(1 of 11) KOG2615 - Permease of the major facilitator superfamily	0.86539
Sevir.7G023000	(1 of 158) 1.11.1.7 - Peroxidase / Lactoperoxidase	0.86524
Sevir.2G208100	(1 of 6) PTHR10641//PTHR10641:SF503 - MYB-LIKE DNA-BINDING PROTEIN MYB // SUBFAMILY NOT NAMED	0.86522
Sevir.1G129100	(1 of 3) PTHR23056:SF45 - CALCINEURIN B-LIKE PROTEIN 4	0.8652
Sevir.4G127800	(1 of 25) K08235 - xyloglucan:xyloglucosyl transferase (E2.4.1.207)	0.86516
Sevir.9G451300	(1 of 1) PTHR19241//PTHR19241:SF291 - ATP-BINDING CASSETTE TRANSPORTER // SUBFAMILY NOT NAMED	0.86516
Sevir.7G066400		0.86515
Sevir.5G309900	(1 of 2) PTHR23023:SF37 - INDOLE-3-PYRUVATE MONOOXYGENASE YUCCA2-RELATED	0.86509
Sevir.3G370100		0.86506
Sevir.8G243200	(1 of 16) 1.10.3.3 - L-ascorbate oxidase / Ascorbase	0.86505
Sevir.2G188700	(1 of 1) PTHR13609//PTHR13609:SF12 - UBIQUITIN DOMAIN CONTAINING 1 PROTEIN-RELATED // SUBFAMILY NOT NAMED	0.86498
Sevir.8G108600	(1 of 2) PTHR11746//PTHR11746:SF94 - O-METHYLTRANSFERASE // SUBFAMILY NOT NAMED	0.86497
Sevir.8G193700	(1 of 14) PF07645//PF07714//PF13947 - Calcium-binding EGF domain (EGF_CA) // Protein tyrosine kinase (Pkinase_Tyr) // Wall-associated receptor kinase galacturonan-binding (GUB_WAK_bind)	0.86485
Sevir.9G199200	(1 of 1) PTHR10106//PTHR10106:SF18 - CYTOCHROME B561-RELATED // SUBFAMILY NOT NAMED	0.86483
Sevir.2G025200		0.86466
Sevir.3G203700	(1 of 1) PTHR22763//PTHR22763:SF28 - RING ZINC FINGER PROTEIN // SUBFAMILY NOT NAMED	0.86462
Sevir.9G077400	(1 of 1) PTHR14237:SF31 - CATALYTIC/ PYRIDOXAL PHOSPHATE BINDING PROTEIN	0.8646
Sevir.8G087000		0.86454
Sevir.5G332600	(1 of 1) PTHR21145:SF0 - CHORISMATE MUTASE	0.86452
Sevir.7G293500	(1 of 6) PF00069//PF00582 - Protein kinase domain (Pkinase) // Universal stress protein family (Usp)	0.86451
Sevir.1G115500	(1 of 65) PF00892 - EamA-like transporter family (EamA)	0.8645
Sevir.7G276400	(1 of 2) 3.2.1.50 - Alpha-N-acetylglucosaminidase / NAG	0.86446
Sevir.3G026200	(1 of 1) PTHR22814//PTHR22814:SF132 - COPPER TRANSPORT PROTEIN ATOX1-RELATED // SUBFAMILY NOT NAMED	0.86437
Sevir.5G351400	(1 of 1) PTHR10388//PTHR10388:SF19 - EUKARYOTIC TRANSLATION INITIATION FACTOR SUI1 // SUBFAMILY NOT NAMED	0.86433
Sevir.6G102200	(1 of 30) 1.14.13.121 - Premnaspirodiene oxygenase / Hyoscymus muticus premnaspirodiene oxygenase	0.86427
Sevir.3G282900		0.86424
Sevir.1G336700	(1 of 1) PTHR10891//PTHR10891:SF636 - EF-HAND CALCIUM-BINDING DOMAIN CONTAINING PROTEIN // SUBFAMILY NOT NAMED	0.86417
Sevir.9G140400	(1 of 2) PTHR13018//PTHR13018:SF44 - PROBABLE MEMBRANE PROTEIN DUF221-RELATED // SUBFAMILY NOT NAMED	0.86416
Sevir.4G080600	(1 of 21) 2.4.1.69 - Galactoside 2-alpha-L-fucosyltransferase / Secretor-type beta-galactoside alpha-1->2 fucosyltransferase	0.86408
Sevir.9G218000	(1 of 1) K07192 - flotillin (FLOT)	0.86398
Sevir.6G244000		0.86397
Sevir.9G494700	(1 of 2) PTHR12526//PTHR12526:SF344 - GLYCOSYLTRANSFERASE // SUBFAMILY NOT NAMED	0.86397
Sevir.5G110400	(1 of 1) PTHR18968//PTHR18968:SF130 - THIAMINE PYROPHOSPHATE ENZYMES // SUBFAMILY NOT NAMED	0.86396
Sevir.6G249000		0.86393
Sevir.7G099700	(1 of 3) PTHR12553//PTHR12553:SF47 - RIBONUCLEASE Z // SUBFAMILY NOT NAMED	0.86393
Sevir.7G266300		0.86392
Sevir.7G324400	(1 of 8) 2.3.1.138 - Putrescine N-hydroxycinnamoyltransferase	0.8638
Sevir.5G139600	(1 of 5) PF08670 - MEKHLA domain (MEKHLA)	0.86376
Sevir.7G126100	(1 of 11) K10664 - E3 ubiquitin-protein ligase ATL6/9/15/31/42/55 [EC:6.3.2.19] (ATL6S)	0.86375
Sevir.5G079500	(1 of 4) PTHR20961//PTHR20961:SF13 - GLYCOSYLTRANSFERASE // SUBFAMILY NOT NAMED	0.86374
Sevir.1G144900		0.86361
Sevir.3G007500	(1 of 2) PTHR31851:SF6 - VACUOLAR IRON TRANSPORTER HOMOLOG 2.1	0.86359
Sevir.1G130200	(1 of 4) PTHR11206//PTHR11206:SF118 - MULTIDRUG RESISTANCE PROTEIN // SUBFAMILY NOT NAMED	0.86355
Sevir.6G080900	(1 of 1) PTHR21461:SF10 - C3H4 TYPE ZINC FINGER PROTEIN-RELATED	0.86332
Sevir.4G178100	(1 of 2) 2.1.1.159 - Theobromine synthase / MXMT	0.86325
Sevir.4G056600	(1 of 1321) 2.7.11.1 - Non-specific serine/threonine protein kinase / Threonine-specific protein kinase	0.86307
Sevir.7G048900	(1 of 6) PTHR11206//PTHR11206:SF162 - MULTIDRUG RESISTANCE PROTEIN // SUBFAMILY NOT NAMED	0.86301
Sevir.7G124800	(1 of 21) 2.4.1.69 - Galactoside 2-alpha-L-fucosyltransferase / Secretor-type beta-galactoside alpha-1->2 fucosyltransferase	0.86299
Sevir.3G353200	(1 of 43) 2.7.10.1//2.7.11.1 - Receptor protein-tyrosine kinase / Receptor protein tyrosine kinase // Non-specific serine/threonine protein kinase / Threonine-specific protein kinase	0.86298
Sevir.1G039400	(1 of 10) PF00646//PF01344 - F-box domain (F-box) // Kelch motif (Kelch_1)	0.86294
Sevir.4G025400	(1 of 3) PTHR12411//PTHR12411:SF347 - CYSTEINE PROTEASE FAMILY C1-RELATED // SUBFAMILY NOT NAMED	0.8629
Sevir.9G527600	(1 of 4) PTHR11413//PTHR11413:SF51 - CYSTATIN FAMILY MEMBER // SUBFAMILY NOT NAMED	0.8628
Sevir.1G376600	(1 of 3) PTHR31100:SF3 - AT-HOOK MOTIF NUCLEAR LOCALIZED PROTEIN 19-RELATED	0.8628
Sevir.5G322200	(1 of 1) PTHR32096:SF19 - WRKY TRANSCRIPTION FACTOR 69-RELATED	0.86275
Sevir.1G269300	(1 of 4) PTHR27003:SF52 - U-BOX DOMAIN-CONTAINING PROTEIN 33	0.86272
Sevir.8G189100	(1 of 14) PF07645//PF07714//PF13947 - Calcium-binding EGF domain (EGF_CA) // Protein tyrosine kinase (Pkinase_Tyr) // Wall-associated receptor kinase galacturonan-binding (GUB_WAK_bind)	0.86266
Sevir.9G044100	(1 of 73) KOG0472 - Leucine-rich repeat protein	0.86264
Sevir.4G263400	(1 of 28) PF08263//PF13855 - Leucine rich repeat N-terminal domain (LRRNT_2) // Leucine rich repeat (LRR_8)	0.86254
Sevir.2G122000	(1 of 65) PF00892 - EamA-like transporter family (EamA)	0.86244
Sevir.2G249200	(1 of 3) PTHR11206//PTHR11206:SF150 - MULTIDRUG RESISTANCE PROTEIN // SUBFAMILY NOT NAMED	0.86235
Sevir.9G029400	(1 of 2) PTHR24073:SF484 - RAS-RELATED PROTEIN RABA2B	0.86232
Sevir.2G096000	(1 of 13) 2.4.1.202 - 2,4-dihydroxy-7-methoxy-2H-1,4-benzoxazin-3(4H)-one 2-D- glucosyltransferase / DIMBOA glucosyltransferase	0.86229
Sevir.6G067500	(1 of 158) 1.11.1.7 - Peroxidase / Lactoperoxidase	0.86211
Sevir.8G160700	(1 of 8) KOG3399 - Predicted Yippee-type zinc-binding protein	0.86199
Sevir.5G019300	(1 of 3) K00306 - sarcosine oxidase / L-pipecolate oxidase (PIPOX)	0.86196
Sevir.9G548900	(1 of 11) PTHR10579//PTHR10579:SF51 - CALCIUM-ACTIVATED CHLORIDE CHANNEL REGULATOR // SUBFAMILY NOT NAMED	0.86196
Sevir.8G126500	(1 of 2) PTHR33159:SF6 - RPM1-INTERACTING PROTEIN 4	0.86187
Sevir.9G348300	(1 of 1) PTHR21245:SF2 - RNA-BINDING PROTEIN 18-RELATED	0.86185
Sevir.2G331100		0.86184
Sevir.5G193300	(1 of 1) PTHR10791//PTHR10791:SF23 - RAG1-ACTIVATING PROTEIN 1 // SUBFAMILY NOT NAMED	0.86175
Sevir.3G386100	(1 of 4) PTHR31194:SF0 - ETHYLENE-RESPONSIVE TRANSCRIPTION FACTOR CRF3-RELATED	0.86175
Sevir.1G113700	(1 of 25) 3.4.22.68 - Ulp1 peptidase / Ulp1 protease	0.86159
Sevir.8G167800	(1 of 48) PF00069//PF00560//PF08263//PF13855 - Protein kinase domain (Pkinase) // Leucine Rich Repeat (LRR_1) // Leucine rich repeat N-terminal domain (LRRNT_2) // Leucine rich repeat (LRR_8)	0.86154
Sevir.5G294100	(1 of 1) PTHR27001:SF26 - PROTEIN KINASE FAMILY PROTEIN	0.86153
Sevir.2G404200	(1 of 1) K12402 - AP-4 complex subunit mu-1 (AP4M1)	0.86147
Sevir.7G243000	(1 of 17) 2.3.1.84 - Alcohol O-acetyltransferase / AATASE	0.86146
Sevir.3G122300	(1 of 8) PF00069//PF00954//PF01453 - Protein kinase domain (Pkinase) // S-locus glycoprotein domain (S_locus_glycop) // D-mannose binding lectin (B_lectin)	0.86146
Sevir.3G308600	(M=2) K06252 - tenascin	0.86141
Sevir.9G303300	(1 of 5) PTHR11654//PTHR11654:SF152 - OLIGOPEPTIDE TRANSPORTER-RELATED // SUBFAMILY NOT NAMED	0.8614
Sevir.5G403600	(1 of 2) PTHR23324//PTHR23324:SF81 - SEC14 RELATED PROTEIN // SUBFAMILY NOT NAMED	0.86136
Sevir.3G272600	(1 of 6) PTHR13683//PTHR13683:SF368 - ASPARTYL PROTEASES // SUBFAMILY NOT NAMED	0.86134
Sevir.8G197200	(1 of 11) 2.3.1.64 - Agmatine N(4)-coumaroyltransferase / p-coumaroyl-CoA-agmatine N-p-coumaroyltransferase	0.86118
Sevir.8G131100	(1 of 15) 1.3.3.8 - Tetrahydroberberine oxidase / THB oxidase	0.86116
Sevir.2G332100	(1 of 1) K01456 - peptide-N4-(N-acetyl-beta-glucosaminyl)asparagine amidase (E3.5.1.52, NGLY1, PNG1)	0.86103
Sevir.9G460600	(1 of 1) K15235 - josephin [EC:3.4.19.12] (JOSD)	0.86094
Sevir.5G123400	(1 of 1) PTHR14155//PTHR14155:SF125 - RING FINGER DOMAIN-CONTAINING // SUBFAMILY NOT NAMED	0.8609
Sevir.5G207100	(1 of 1) PTHR21230//PTHR21230:SF31 - VESICLE TRANSPORT V-SNARE PROTEIN VTI1-RELATED // SUBFAMILY NOT NAMED	0.86085
Sevir.1G209300		0.86071
Sevir.9G351800	(1 of 5) PTHR11260//PTHR11260:SF244 - GLUTATHIONE S-TRANSFERASE, GST, SUPERFAMILY, GST DOMAIN CONTAINING // SUBFAMILY NOT NAMED	0.86068
Sevir.7G103700	(1 of 44) PF00069//PF00954//PF01453//PF08276 - Protein kinase domain (Pkinase) // S-locus glycoprotein domain (S_locus_glycop) // D-mannose binding lectin (B_lectin) // PAN-like domain (PAN_2)	0.86063
Sevir.2G339800		0.86046
Sevir.9G009100	(1 of 1) K03035 - 26S proteasome regulatory subunit N5 (PSMD12, RPN5)	0.86045
Sevir.2G142700	(1 of 3) PTHR31100:SF3 - AT-HOOK MOTIF NUCLEAR LOCALIZED PROTEIN 19-RELATED	0.86037
Sevir.7G239300		0.86037
Sevir.8G042100	(1 of 2) PTHR23257//PTHR23257:SF471 - SERINE-THREONINE PROTEIN KINASE // SUBFAMILY NOT NAMED	0.86033
Sevir.8G233900		0.86031
Sevir.3G209000	(1 of 108) PF03106 - WRKY DNA -binding domain (WRKY)	0.86029
Sevir.3G308100	(1 of 48) 2.7.10.1 - Receptor protein-tyrosine kinase / Receptor protein tyrosine kinase	0.8602
Sevir.5G307300	(1 of 3) PF06884 - Protein of unknown function (DUF1264) (DUF1264)	0.86019
Sevir.5G102500	(1 of 1321) 2.7.11.1 - Non-specific serine/threonine protein kinase / Threonine-specific protein kinase	0.86018
Sevir.9G168500		0.86017
Sevir.6G045500	(1 of 7) PTHR11926//PTHR11926:SF302 - GLUCOSYL/GLUCURONOSYL TRANSFERASES // SUBFAMILY NOT NAMED	0.86012
Sevir.6G072200	(1 of 13) 2.4.1.202 - 2,4-dihydroxy-7-methoxy-2H-1,4-benzoxazin-3(4H)-one 2-D- glucosyltransferase / DIMBOA glucosyltransferase	0.86004
Sevir.9G352700	(1 of 2) PTHR11260//PTHR11260:SF214 - GLUTATHIONE S-TRANSFERASE, GST, SUPERFAMILY, GST DOMAIN CONTAINING // SUBFAMILY NOT NAMED	0.85995
Sevir.2G110700	(1 of 21) 2.4.1.69 - Galactoside 2-alpha-L-fucosyltransferase / Secretor-type beta-galactoside alpha-1->2 fucosyltransferase	0.85981
Sevir.5G043000	(1 of 28) PF00646//PF08387 - F-box domain (F-box) // FBD (FBD)	0.85977
Sevir.6G235200	(1 of 5) PF07712 - Stress up-regulated Nod 19 (SURNod19)	0.85974
Sevir.9G204900	(1 of 36) PF02701 - Dof domain, zinc finger (zf-Dof)	0.85973
Sevir.7G192700	(1 of 5) KOG4473 - Uncharacterized membrane protein	0.85968
Sevir.4G032300	(1 of 8) 2.3.1.153 - Anthocyanin 5-(6'''-hydroxycinnamoyltransferase)	0.85963
Sevir.4G041200		0.85949
Sevir.2G096300	(1 of 3) PTHR11926//PTHR11926:SF241 - GLUCOSYL/GLUCURONOSYL TRANSFERASES // SUBFAMILY NOT NAMED	0.85946
Sevir.4G087100	(1 of 1) PTHR31969:SF4 - GEM-LIKE PROTEIN 1-RELATED	0.85945
Sevir.7G204500	(1 of 2) PTHR31731:SF7 - BIFUNCTIONAL INHIBITOR/LIPID-TRANSFER PROTEIN/SEED STORAGE 2S ALBUMIN SUPERFAMILY PROTEIN	0.85943
Sevir.2G281500		0.85938
Sevir.J013500		0.85937
Sevir.3G115200	(1 of 2) PTHR11040//PTHR11040:SF52 - ZINC/IRON TRANSPORTER // SUBFAMILY NOT NAMED	0.8592
Sevir.2G128300	(1 of 4) PTHR19139//PTHR19139:SF137 - AQUAPORIN TRANSPORTER // SUBFAMILY NOT NAMED	0.85913
Sevir.2G292800	(1 of 1) PTHR13943:SF32 - NC DOMAIN-CONTAINING PROTEIN-LIKE PROTEIN	0.85906
Sevir.2G252100		0.85897
Sevir.4G026300	(1 of 1) PTHR22880:SF163 - TRANSCRIPTION FACTOR GTE1	0.85894
Sevir.9G426200	(1 of 1) PTHR10281//PTHR10281:SF40 - MEMBRANE-ASSOCIATED PROGESTERONE RECEPTOR COMPONENT-RELATED // SUBFAMILY NOT NAMED	0.85893
Sevir.1G309600	(1 of 11) PF03909 - BSD domain (BSD)	0.85888
Sevir.2G019500	(1 of 38) PTHR23155//PTHR23155:SF629 - LEUCINE-RICH REPEAT-CONTAINING PROTEIN // SUBFAMILY NOT NAMED	0.85888
Sevir.8G064500	(1 of 1) PTHR10209//PTHR10209:SF141 - OXIDOREDUCTASE, 2OG-FE II OXYGENASE FAMILY PROTEIN // SUBFAMILY NOT NAMED	0.85882
Sevir.3G112300	(1 of 1) PTHR11009//PTHR11009:SF13 - DER1-LIKE PROTEIN, DERLIN // SUBFAMILY NOT NAMED	0.85879
Sevir.2G243900	(1 of 1) PTHR11802//PTHR11802:SF92 - SERINE PROTEASE FAMILY S10 SERINE CARBOXYPEPTIDASE // SUBFAMILY NOT NAMED	0.85871
Sevir.9G220200	(1 of 77) 3.4.19.12 - Ubiquitinyl hydrolase 1 / Ubiquitin thiolesterase	0.85864
Sevir.7G128300	(1 of 71) KOG0254 - Predicted transporter (major facilitator superfamily)	0.8586
Sevir.2G389100		0.85853
Sevir.9G108200		0.85845
Sevir.9G333000	(1 of 67) PF01357//PF03330 - Pollen allergen (Pollen_allerg_1) // Rare lipoprotein A (RlpA)-like double-psi beta-barrel (DPBB_1)	0.85843
Sevir.7G281700	(1 of 1) K18624 - macrophage erythroblast attacher (MAEA, EMP)	0.85842
Sevir.2G183700		0.8582
Sevir.4G106600	(1 of 1) PTHR31933:SF4 - O-FUCOSYLTRANSFERASE FAMILY PROTEIN	0.85812
Sevir.1G098400	(1 of 1) PTHR10044//PTHR10044:SF105 - INHIBITOR OF APOPTOSIS // SUBFAMILY NOT NAMED	0.85812
Sevir.9G140500		0.85809
Sevir.3G371000		0.85804
Sevir.2G352800	(1 of 65) PF02298 - Plastocyanin-like domain (Cu_bind_like)	0.8579
Sevir.4G245900	(1 of 1) PTHR33672:SF4 - PROTEIN ROOT HAIR SPECIFIC 4	0.85776
Sevir.9G474600		0.85772
Sevir.9G525800	(1 of 1) PTHR12632//PTHR12632:SF16 - TRANSCRIPTION FACTOR NF-Y ALPHA-RELATED // SUBFAMILY NOT NAMED	0.85763
Sevir.8G026800		0.85758
Sevir.2G014400	(1 of 5) PF00560//PF00931 - Leucine Rich Repeat (LRR_1) // NB-ARC domain (NB-ARC)	0.85755
Sevir.7G143400	(M=480) PF00560 - Leucine Rich Repeat	0.85754
Sevir.9G375500	(1 of 3) PTHR10783:SF26 - SPX DOMAIN-CONTAINING PROTEIN 3	0.85749
Sevir.2G322300	(1 of 1) PTHR24055:SF138 - PROTEIN KINASE FAMILY PROTEIN	0.85735
Sevir.7G112700	(1 of 2) PTHR10219:SF34 - GENOMIC DNA, CHROMOSOME 3, P1 CLONE: MXL8	0.85734
Sevir.9G252300	(1 of 110) 3.6.4.13 - RNA helicase	0.85733
Sevir.1G298300	(1 of 1321) 2.7.11.1 - Non-specific serine/threonine protein kinase / Threonine-specific protein kinase	0.85725
Sevir.2G374000	(1 of 2) PTHR22835//PTHR22835:SF196 - ZINC FINGER FYVE DOMAIN CONTAINING PROTEIN // SUBFAMILY NOT NAMED	0.85725
Sevir.9G485600	(1 of 34) K09338 - homeobox-leucine zipper protein (HD-ZIP)	0.85725
Sevir.3G243400	(1 of 3) PTHR22835//PTHR22835:SF269 - ZINC FINGER FYVE DOMAIN CONTAINING PROTEIN // SUBFAMILY NOT NAMED	0.85723
Sevir.7G052800	(1 of 28) PF00069//PF13947 - Protein kinase domain (Pkinase) // Wall-associated receptor kinase galacturonan-binding (GUB_WAK_bind)	0.85721
Sevir.5G257900	(1 of 1) KOG0992 - Uncharacterized conserved protein	0.85719
Sevir.2G022000	(1 of 1) KOG0984 - Mitogen-activated protein kinase (MAPK) kinase MKK3/MKK6	0.85719
Sevir.8G073100	(1 of 3) PTHR13871:SF51 - CYSTEINE/HISTIDINE-RICH C1 DOMAIN FAMILY PROTEIN	0.85714
Sevir.2G351400	(1 of 4) PTHR32099//PTHR32099:SF9 - CYSTEINE-RICH REPEAT SECRETORY PROTEIN // SUBFAMILY NOT NAMED	0.85711
Sevir.2G183500	(1 of 121) PF12937 - F-box-like (F-box-like)	0.85707
Sevir.2G299800	(1 of 2) PTHR23315//PTHR23315:SF110 - BETA CATENIN-RELATED ARMADILLO REPEAT-CONTAINING // SUBFAMILY NOT NAMED	0.85707
Sevir.2G065700	(1 of 49) 2.7.10.2 - Non-specific protein-tyrosine kinase / Cytoplasmic protein tyrosine kinase	0.85696
Sevir.9G107800	(1 of 5) KOG4372 - Predicted alpha/beta hydrolase	0.85695
Sevir.7G239400	(1 of 2) PTHR31282:SF15 - WRKY TRANSCRIPTION FACTOR 11-RELATED	0.85674
Sevir.4G131900		0.85672
Sevir.9G010600	(1 of 18) 1.14.13.68 - 4-hydroxyphenylacetaldehyde oxime monooxygenase / Cytochrome P450-II-dependent monooxygenase	0.85669
Sevir.2G066000	(1 of 284) PF00646 - F-box domain (F-box)	0.85663
Sevir.9G059100		0.8566
Sevir.7G186600	(1 of 47) PF00083 - Sugar (and other) transporter (Sugar_tr)	0.85655
Sevir.2G299200	(1 of 1) K13119 - protein FAM50 (FAM50, XAP5)	0.85654
Sevir.8G171100	(1 of 98) PF04578//PF13968 - Protein of unknown function, DUF594 (DUF594) // Domain of unknown function (DUF4220) (DUF4220)	0.85645
Sevir.2G221200	(1 of 2) PTHR18966//PTHR18966:SF182 - IONOTROPIC GLUTAMATE RECEPTOR // SUBFAMILY NOT NAMED	0.8564
Sevir.2G391000	(1 of 5) PTHR11783//PTHR11783:SF85 - SULFOTRANSFERASE SULT // SUBFAMILY NOT NAMED	0.85637
Sevir.7G248600	(1 of 14) PF07714//PF11721 - Protein tyrosine kinase (Pkinase_Tyr) // Di-glucose binding within endoplasmic reticulum (Malectin)	0.85637
Sevir.3G295500	(1 of 3) 1.14.13.11 - Trans-cinnamate 4-monooxygenase / Cinnamic acid 4-monooxygenase	0.85627
Sevir.3G053100	(1 of 158) 1.11.1.7 - Peroxidase / Lactoperoxidase	0.85619
Sevir.9G095300	(1 of 2) 2.7.7.4 - Sulfate adenylyltransferase / Sulfurylase	0.85611
Sevir.J013200	(1 of 2) 1.5.1.10 - Saccharopine dehydrogenase (NADP(+), L-glutamate-forming) / Saccharopine reductase	0.85609
Sevir.6G117500	(1 of 2) K15296 - alpha-soluble NSF attachment protein (NAPA, SNAPA, SEC17)	0.85602
Sevir.2G101400	(1 of 1) PTHR11014//PTHR11014:SF91 - PEPTIDASE M20 FAMILY MEMBER // SUBFAMILY NOT NAMED	0.85601
Sevir.6G013300	(1 of 4) PTHR17630//PTHR17630:SF56 - DIENELACTONE HYDROLASE // SUBFAMILY NOT NAMED	0.85595
Sevir.5G061800	(1 of 3) PTHR22814//PTHR22814:SF118 - COPPER TRANSPORT PROTEIN ATOX1-RELATED // SUBFAMILY NOT NAMED	0.85594
Sevir.1G173400	(1 of 34) K14488 - SAUR family protein (SAUR)	0.8559
Sevir.3G276400	(1 of 3) K00949 - thiamine pyrophosphokinase (thiN, TPK1, THI80)	0.85587
Sevir.1G314500	(1 of 2) PTHR31079:SF9 - NAC DOMAIN-CONTAINING PROTEIN 8	0.85585
Sevir.6G052400	(1 of 20) PF08031 - Berberine and berberine like (BBE)	0.85583
Sevir.2G214000	(1 of 1) PTHR21094:SF1 - GOLGI SNAP RECEPTOR COMPLEX MEMBER 1-1	0.85582
Sevir.5G048500	(1 of 18) PF00079 - Serpin (serine protease inhibitor) (Serpin)	0.8557
Sevir.9G400300	(1 of 1) PTHR19315:SF9 - ER MEMBRANE PROTEIN COMPLEX SUBUNIT 4	0.85569
Sevir.6G252100	(1 of 1) PTHR12357:SF24 - EVOLUTIONARILY CONSERVED C-TERMINAL REGION 10	0.85562
Sevir.4G221500		0.85559
Sevir.1G187400	(1 of 1) PF00004//PF07724 - ATPase family associated with various cellular activities (AAA) (AAA) // AAA domain (Cdc48 subfamily) (AAA_2)	0.85554
Sevir.2G326300	(1 of 2) PTHR23155//PTHR23155:SF599 - LEUCINE-RICH REPEAT-CONTAINING PROTEIN // SUBFAMILY NOT NAMED	0.85552
Sevir.3G287500	(1 of 1) 3.2.1.96 - Mannosyl-glycoprotein endo-beta-N-acetylglucosaminidase / Endo-beta-N-acetylglucosaminidase	0.85537
Sevir.9G082200	(1 of 1) PTHR16223:SF17 - BASIC HELIX-LOOP-HELIX (BHLH) DNA-BINDING SUPERFAMILY PROTEIN-RELATED	0.85524
Sevir.3G089900	(1 of 7) PF07676 - WD40-like Beta Propeller Repeat (PD40)	0.85524
Sevir.3G225200	(1 of 1) PTHR12822:SF5 - INTEGRAL MEMBRANE YIP1 FAMILY PROTEIN	0.85522
Sevir.1G373600	(1 of 7) K02935 - large subunit ribosomal protein L7/L12 (RP-L7, MRPL12, rplL)	0.85519
Sevir.7G061900		0.85514
Sevir.1G023800	(1 of 15) 1.3.3.8 - Tetrahydroberberine oxidase / THB oxidase	0.85514
Sevir.1G372400		0.8551
Sevir.7G337200	(1 of 2) PTHR11480//PTHR11480:SF45 - SAPOSIN-RELATED // SUBFAMILY NOT NAMED	0.85502
Sevir.4G047100	(1 of 159) PF00010 - Helix-loop-helix DNA-binding domain (HLH)	0.85489
Sevir.5G267800	(1 of 44) PF00069//PF00954//PF01453//PF08276 - Protein kinase domain (Pkinase) // S-locus glycoprotein domain (S_locus_glycop) // D-mannose binding lectin (B_lectin) // PAN-like domain (PAN_2)	0.85474
Sevir.9G167500	(1 of 2) PTHR11461:SF171 - SERINE PROTEASE INHIBITOR (SERPIN) FAMILY PROTEIN-RELATED	0.85465
Sevir.1G056300		0.85463
Sevir.4G285300	(1 of 1) PTHR11206//PTHR11206:SF173 - MULTIDRUG RESISTANCE PROTEIN // SUBFAMILY NOT NAMED	0.85455
Sevir.9G224100	(1 of 1) PTHR23155:SF581 - LEUCINE-RICH REPEAT AND DEATH DOMAIN-CONTAINING PROTEIN 1	0.85447
Sevir.7G049000	(1 of 2) K03537 - ribonuclease P/MRP protein subunit POP5 (POP5)	0.85447
Sevir.2G236300	(1 of 1) PTHR13683//PTHR13683:SF361 - ASPARTYL PROTEASES // SUBFAMILY NOT NAMED	0.85439
Sevir.6G058300	(1 of 1) PTHR12136//PTHR12136:SF61 - STEROIDOGENIC ACUTE REGULATORY PROTEIN STAR // SUBFAMILY NOT NAMED	0.85438
Sevir.2G158100	(1 of 12) PF05627 - Cleavage site for pathogenic type III effector avirulence factor Avr (AvrRpt-cleavage)	0.85415
Sevir.3G226900	(1 of 2) PTHR33649:SF4 - PAR1 PROTEIN	0.8541
Sevir.5G118000	(1 of 1) 2.4.1.258 - Dolichyl-P-Man:Man(5)GlcNAc(2)-PP-dolichol alpha-1,3-mannosyltransferase / Man(5)GlcNAc(2)-PP-Dol mannosyltransferase	0.85407
Sevir.6G085900	(1 of 67) PF01357//PF03330 - Pollen allergen (Pollen_allerg_1) // Rare lipoprotein A (RlpA)-like double-psi beta-barrel (DPBB_1)	0.85407
Sevir.5G448100	(1 of 15) PF05498 - Rapid ALkalinization Factor (RALF) (RALF)	0.85404
Sevir.9G182900	(1 of 1) PTHR22953:SF5 - PURPLE ACID PHOSPHATASE 18	0.85403
Sevir.2G054600	(1 of 10) PTHR11926//PTHR11926:SF217 - GLUCOSYL/GLUCURONOSYL TRANSFERASES // SUBFAMILY NOT NAMED	0.85396
Sevir.6G206200	(1 of 3) PTHR24006:SF449 - PROTEIN C48D1.1, ISOFORM A-RELATED	0.85392
Sevir.5G270200	(1 of 15) KOG4282 - Transcription factor GT-2 and related proteins, contains trihelix DNA-binding/SANT domain	0.8539
Sevir.7G127800	(1 of 3) K11842 - ubiquitin carboxyl-terminal hydrolase 12/46 [EC:3.4.19.12] (USP12_46)	0.85379
Sevir.8G031900	(1 of 7) K08238 - xyloglucan 6-xylosyltransferase [EC:2.4.2.39] Xyl a1-6 Glc (XXT)	0.85371
Sevir.5G158600	(1 of 1) K03127 - transcription initiation factor TFIID subunit 13 (TAF13)	0.85368
Sevir.8G131000	(1 of 15) 1.3.3.8 - Tetrahydroberberine oxidase / THB oxidase	0.85366
Sevir.8G259400	(1 of 16) PTHR23155//PTHR23155:SF550 - LEUCINE-RICH REPEAT-CONTAINING PROTEIN // SUBFAMILY NOT NAMED	0.85355
Sevir.8G065300	(1 of 3) PF07645//PF13947 - Calcium-binding EGF domain (EGF_CA) // Wall-associated receptor kinase galacturonan-binding (GUB_WAK_bind)	0.85354
Sevir.4G091300	(1 of 1) PTHR10641//PTHR10641:SF615 - MYB-LIKE DNA-BINDING PROTEIN MYB // SUBFAMILY NOT NAMED	0.85351
Sevir.2G331700	(1 of 1) PTHR32285:SF12 - PROTEIN TRICHOME BIREFRINGENCE-LIKE 13	0.85345
Sevir.5G208300	(1 of 1) PTHR10015//PTHR10015:SF195 - HEAT SHOCK TRANSCRIPTION FACTOR // SUBFAMILY NOT NAMED	0.85345
Sevir.1G325100	(1 of 1) PTHR31719:SF11 - NAC DOMAIN-CONTAINING PROTEIN 94-RELATED	0.85344
Sevir.6G015700	(1 of 5) PF00560//PF00931 - Leucine Rich Repeat (LRR_1) // NB-ARC domain (NB-ARC)	0.85343
Sevir.5G056600	(1 of 18) PF14547 - Hydrophobic seed protein (Hydrophob_seed)	0.85339
Sevir.7G139100	(1 of 2) PTHR22814//PTHR22814:SF122 - COPPER TRANSPORT PROTEIN ATOX1-RELATED // SUBFAMILY NOT NAMED	0.85337
Sevir.7G054800	(1 of 8) PTHR10706//PTHR10706:SF131 - F-BOX FAMILY PROTEIN // SUBFAMILY NOT NAMED	0.85336
Sevir.7G287300	(1 of 2) KOG4508 - Uncharacterized conserved protein	0.85334
Sevir.1G043400	(1 of 10) PF00646//PF01344 - F-box domain (F-box) // Kelch motif (Kelch_1)	0.85331
Sevir.9G024900	(1 of 7) PF12023 - Domain of unknown function (DUF3511) (DUF3511)	0.853
Sevir.9G349300	(1 of 2) 1.1.1.28 - D-lactate dehydrogenase / D-lactic dehydrogenase	0.85295
Sevir.4G082400	(1 of 2) PTHR22811//PTHR22811:SF68 - TRANSMEMBRANE EMP24 DOMAIN-CONTAINING PROTEIN // SUBFAMILY NOT NAMED	0.8529
Sevir.7G263900	(1 of 44) PF00069//PF00954//PF01453//PF08276 - Protein kinase domain (Pkinase) // S-locus glycoprotein domain (S_locus_glycop) // D-mannose binding lectin (B_lectin) // PAN-like domain (PAN_2)	0.85288
Sevir.5G436600	(1 of 28) PF03407 - Nucleotide-diphospho-sugar transferase (Nucleotid_trans)	0.85287
Sevir.7G269000	(1 of 1) PTHR21087//PTHR21087:SF6 - SHIKIMATE KINASE // SUBFAMILY NOT NAMED	0.85287
Sevir.4G296600	(1 of 10) PTHR22835//PTHR22835:SF116 - ZINC FINGER FYVE DOMAIN CONTAINING PROTEIN // SUBFAMILY NOT NAMED	0.85279
Sevir.6G027100	(1 of 3) PTHR31568:SF17 - EXPRESSED PROTEIN	0.85271
Sevir.3G176800	(1 of 14) PF07714//PF12819//PF13855 - Protein tyrosine kinase (Pkinase_Tyr) // Carbohydrate-binding protein of the ER (Malectin_like) // Leucine rich repeat (LRR_8)	0.8527
Sevir.6G233600		0.85266
Sevir.5G263600	(1 of 1) PTHR13683//PTHR13683:SF312 - ASPARTYL PROTEASES // SUBFAMILY NOT NAMED	0.85259
Sevir.2G457400	(1 of 2) 1.2.4.2 - Oxoglutarate dehydrogenase (succinyl-transferring) / Oxoglutarate dehydrogenase (lipoamide)	0.8525
Sevir.2G437800	(1 of 186) PF00847 - AP2 domain (AP2)	0.85248
Sevir.2G432800	(1 of 1) 2.7.8.15 - UDP-N-acetylglucosamine--dolichyl-phosphate N-acetylglucosaminephosphotransferase / N-acetylglucosamine-1-phosphate transferase	0.85244
Sevir.2G399900	(1 of 2) PTHR10578:SF67 - PEROXISOMAL (S)-2-HYDROXY-ACID OXIDASE GLO3-RELATED	0.85242
Sevir.4G110300	(1 of 1) PTHR10217:SF478 - POTASSIUM CHANNEL GORK-RELATED	0.85239
Sevir.7G231400	(1 of 1) PTHR10641:SF579 - MYB DOMAIN PROTEIN 9	0.8523
Sevir.1G085600	(1 of 2) PTHR22937//PTHR22937:SF60 - RING FINGER CONTAINING PROTEIN // SUBFAMILY NOT NAMED	0.85214
Sevir.1G377700		0.85208
Sevir.3G013100	(1 of 3) PTHR10774//PTHR10774:SF58 - EXTENDED SYNAPTOTAGMIN-RELATED // SUBFAMILY NOT NAMED	0.852
Sevir.7G192200	(1 of 2) PTHR12000//PTHR12000:SF16 - HEMOGLOBINASE FAMILY MEMBER // SUBFAMILY NOT NAMED	0.85198
Sevir.9G335400	(1 of 18) PF14547 - Hydrophobic seed protein (Hydrophob_seed)	0.85196
Sevir.5G402300	(1 of 4) PTHR11654//PTHR11654:SF164 - OLIGOPEPTIDE TRANSPORTER-RELATED // SUBFAMILY NOT NAMED	0.85185
Sevir.9G003600	(1 of 1) PTHR31371:SF4 - SIMILARITY TO UNKNOWN PROTEIN	0.85185
Sevir.3G078500	(1 of 11) 4.2.2.2 - Pectate lyase / PPase-N	0.85179
Sevir.1G361500	(1 of 1) PTHR21015:SF25 - MONOGALACTOSYLDIACYLGLYCEROL SYNTHASE 2, CHLOROPLASTIC-RELATED	0.85171
Sevir.8G109700	(1 of 1) PTHR11362//PTHR11362:SF29 - PHOSPHATIDYLETHANOLAMINE-BINDING PROTEIN // SUBFAMILY NOT NAMED	0.85169
Sevir.1G269100	(1 of 4) PTHR27003:SF52 - U-BOX DOMAIN-CONTAINING PROTEIN 33	0.85164
Sevir.1G212300	(1 of 2) KOG3292 - Predicted membrane protein	0.85157
Sevir.5G045000	(1 of 3) PTHR23155//PTHR23155:SF642 - LEUCINE-RICH REPEAT-CONTAINING PROTEIN // SUBFAMILY NOT NAMED	0.85145
Sevir.5G471800	(1 of 12) K01193 - beta-fructofuranosidase (E3.2.1.26, sacA)	0.85139
Sevir.5G226300	(1 of 1321) 2.7.11.1 - Non-specific serine/threonine protein kinase / Threonine-specific protein kinase	0.85136
Sevir.5G363100	(1 of 3) PTHR27001:SF115 - PTI1-LIKE TYROSINE-PROTEIN KINASE 1-RELATED	0.85132
Sevir.7G210000	(1 of 1) PTHR21680:SF0 - COILED-COIL DOMAIN-CONTAINING PROTEIN 124	0.85131
Sevir.5G436700	(1 of 28) PF03407 - Nucleotide-diphospho-sugar transferase (Nucleotid_trans)	0.85129
Sevir.5G248700	(1 of 1) PTHR23070//PTHR23070:SF34 - BCS1 AAA-TYPE ATPASE // SUBFAMILY NOT NAMED	0.85128
Sevir.3G257200	(1 of 1) 3.1.1.45 - Carboxymethylenebutenolidase / Maleylacetate enol-lactonase	0.85128
Sevir.9G242300		0.85122
Sevir.9G329400	(1 of 1) K08343 - ubiquitin-like-conjugating enzyme ATG3 (ATG3)	0.85098
Sevir.2G181900	(1 of 121) PF12937 - F-box-like (F-box-like)	0.85091
Sevir.7G153700	(1 of 159) PF00010 - Helix-loop-helix DNA-binding domain (HLH)	0.85083
Sevir.7G198700	(1 of 3) K05609 - ubiquitin carboxyl-terminal hydrolase L3 [EC:3.4.19.12] (UCHL3, YUH1)	0.85082
Sevir.1G284300	(1 of 1) PTHR22849//PTHR22849:SF29 - WDSAM1 PROTEIN // SUBFAMILY NOT NAMED	0.8508
Sevir.9G361400	(1 of 3) 5.3.3.17 - Trans-2,3-dihydro-3-hydroxyanthranilate isomerase	0.85078
Sevir.2G272100	(1 of 1) K18160 - NADH dehydrogenase [ubiquinone] 1 alpha subcomplex assembly factor 2 (NDUFAF2)	0.8507
Sevir.3G065300	(1 of 1) PTHR13832:SF351 - PROTEIN PHOSPHATASE 2C 23-RELATED	0.85058
Sevir.5G239400	(1 of 1) K01184 - polygalacturonase (E3.2.1.15)	0.85052
Sevir.3G089400	(1 of 6) PTHR21495//PTHR21495:SF81 - NUCLEOPORIN-RELATED // SUBFAMILY NOT NAMED	0.85051
Sevir.4G018500	(1 of 1) PTHR31060:SF8 - F8M12.23 PROTEIN	0.85048
Sevir.2G167200	(1 of 16) K07904 - Ras-related protein Rab-11A (RAB11A)	0.85041
Sevir.2G275700	(1 of 28) PF03407 - Nucleotide-diphospho-sugar transferase (Nucleotid_trans)	0.85039
Sevir.3G220100		0.8503
Sevir.9G362100		0.85022
Sevir.1G249900	(1 of 2) K10689 - peroxin-4 [EC:6.3.2.19] (PEX4)	0.85002
Sevir.5G047200	(1 of 44) PF00069//PF00954//PF01453//PF08276 - Protein kinase domain (Pkinase) // S-locus glycoprotein domain (S_locus_glycop) // D-mannose binding lectin (B_lectin) // PAN-like domain (PAN_2)	0.85001

## Sheet: Co-exp SvMYB24
	Sevir.2G296900_SvMYB24
	Pearson Correlated Expression	Number
	There are 955 genes with correlated expression > 0.85
	Genes highlighted in BLUE: phenylpropanoid-related	6
	Genes highlighted in YELLOW: lignin biosynthetic genes	4
	Genes highlighted in ORANGE: lignin-related	17
		27	TOTAL
Gene		Correlation
Sevir.5G268700	(1 of 1) PTHR31079:SF6 - NAC DOMAIN CONTAINING PROTEIN 73	0.97299
Sevir.4G285200	(1 of 1) PTHR20961//PTHR20961:SF34 - GLYCOSYLTRANSFERASE // SUBFAMILY NOT NAMED	0.96575
Sevir.7G194800		0.96285
Sevir.2G199400	(1 of 1321) 2.7.11.1 - Non-specific serine/threonine protein kinase / Threonine-specific protein kinase	0.96184
Sevir.2G215700	(1 of 6) 3.2.2.20 - DNA-3-methyladenine glycosylase I / DNA-3-methyladenine glycosidase I	0.96176
Sevir.1G118700	(1 of 1) PTHR27001:SF78 - RECEPTOR-LIKE SERINE/THREONINE-PROTEIN KINASE NCRK	0.95926
Sevir.3G255700	(1 of 1) PTHR22835//PTHR22835:SF208 - ZINC FINGER FYVE DOMAIN CONTAINING PROTEIN // SUBFAMILY NOT NAMED	0.95828
Sevir.J014600	(1 of 27) 1.14.13.21 - Flavonoid 3'-monooxygenase / Flavonoid 3'-hydroxylase	0.95803
Sevir.7G009500	(1 of 2) PTHR22763//PTHR22763:SF22 - RING ZINC FINGER PROTEIN // SUBFAMILY NOT NAMED	0.95744
Sevir.9G086900	(1 of 10) PF04833 - COBRA-like protein (COBRA)	0.95687
Sevir.8G201600	(1 of 1) PTHR10265//PTHR10265:SF27 - CYCLIN-DEPENDENT KINASE INHIBITOR 1 // SUBFAMILY NOT NAMED	0.95553
Sevir.1G341100	(1 of 9) PF07800 - Protein of unknown function (DUF1644) (DUF1644)	0.9552
Sevir.9G244500	(1 of 27) 1.14.13.21 - Flavonoid 3'-monooxygenase / Flavonoid 3'-hydroxylase	0.95359
Sevir.7G045100		0.95332
Sevir.3G222900	(1 of 4) PTHR11062:SF105 - BETA-1,4-XYLOSYLTRANSFERASE IRX10-RELATED	0.95255
Sevir.7G122700	(1 of 4) PTHR11732:SF239 - ALDO/KETO REDUCTASE-RELATED	0.95174
Sevir.9G061900	(1 of 26) PF02469 - Fasciclin domain (Fasciclin)	0.95022
Sevir.7G043200	(1 of 1) PTHR31681:SF1 - C2H2-LIKE ZINC FINGER PROTEIN	0.94991
Sevir.2G392900	(1 of 1) PTHR31673:SF2 - COBRA-LIKE PROTEIN 4	0.94985
Sevir.9G188300	(1 of 1) PTHR24089:SF388 - MITOCHONDRIAL ARGININE TRANSPORTER BAC1	0.94894
Sevir.2G440900	(1 of 1) K10364 - capping protein (actin filament) muscle Z-line, alpha (CAPZA)	0.94787
Sevir.3G300000	(1 of 2) PTHR15486//PTHR15486:SF17 - ANCIENT UBIQUITOUS PROTEIN // SUBFAMILY NOT NAMED	0.94786
Sevir.6G241800	(1 of 1) PTHR12329//PTHR12329:SF14 - BCL2-ASSOCIATED ATHANOGENE // SUBFAMILY NOT NAMED	0.94741
Sevir.1G110500	(1 of 1) PTHR24072//PTHR24072:SF170 - RHO FAMILY GTPASE // SUBFAMILY NOT NAMED	0.94711
Sevir.2G084400	(1 of 1) PTHR13301//PTHR13301:SF64 - X-BOX TRANSCRIPTION FACTOR-RELATED // SUBFAMILY NOT NAMED	0.94662
Sevir.9G444400	(1 of 1) PTHR32285:SF10 - PROTEIN ESKIMO 1	0.94474
Sevir.8G045700	(1 of 2) PTHR19957//PTHR19957:SF111 - SYNTAXIN // SUBFAMILY NOT NAMED	0.94403
Sevir.3G208000	(1 of 12) PF00560//PF07714//PF08263 - Leucine Rich Repeat (LRR_1) // Protein tyrosine kinase (Pkinase_Tyr) // Leucine rich repeat N-terminal domain (LRRNT_2)	0.94396
Sevir.5G443600	(1 of 4) PTHR11062:SF105 - BETA-1,4-XYLOSYLTRANSFERASE IRX10-RELATED	0.94375
Sevir.4G075200	(1 of 1) PTHR34052:SF1 - AUXIN RESPONSE FACTOR 30-RELATED	0.94349
Sevir.5G081500	(1 of 1) PTHR23012//PTHR23012:SF89 - MEMBRANE ASSOCIATED RING FINGER // SUBFAMILY NOT NAMED	0.94301
Sevir.7G281400	(1 of 2) PTHR22835//PTHR22835:SF234 - ZINC FINGER FYVE DOMAIN CONTAINING PROTEIN // SUBFAMILY NOT NAMED	0.94173
Sevir.2G436600	(1 of 1) PTHR22835//PTHR22835:SF147 - ZINC FINGER FYVE DOMAIN CONTAINING PROTEIN // SUBFAMILY NOT NAMED	0.94146
Sevir.7G126500		0.94103
Sevir.5G153400	(1 of 1321) 2.7.11.1 - Non-specific serine/threonine protein kinase / Threonine-specific protein kinase	0.94087
Sevir.9G045600	(1 of 15) PF05910 - Plant protein of unknown function (DUF868) (DUF868)	0.94078
Sevir.3G105000	(1 of 3) PTHR13301:SF33 - CELLULOSE SYNTHASE A CATALYTIC SUBUNIT 1 [UDP-FORMING]	0.94044
Sevir.6G114200	(1 of 5) 1.1.1.22 - UDP-glucose 6-dehydrogenase	0.94019
Sevir.1G223900	(1 of 1) PTHR11937:SF31 - ACTIN-RELATED PROTEIN 3	0.94004
Sevir.2G091500		0.93995
Sevir.9G562000	(1 of 1) PTHR22814:SF131 - HEAVY-METAL-ASSOCIATED DOMAIN-CONTAINING PROTEIN	0.93937
Sevir.9G498200	(1 of 1) PTHR32116:SF2 - GALACTURONOSYLTRANSFERASE 13-RELATED	0.9391
Sevir.5G342300		0.93905
Sevir.6G060800	(1 of 1) PTHR10641:SF451 - MYB TRANSCRIPTION FACTOR	0.93859
Sevir.7G179000	(1 of 2) PTHR11132//PTHR11132:SF115 - SOLUTE CARRIER FAMILY 35 // SUBFAMILY NOT NAMED	0.93846
Sevir.5G233800	(1 of 1) PTHR19241:SF182 - ABC TRANSPORTER G FAMILY MEMBER 10	0.93818
Sevir.9G161200	(1 of 2) PTHR31734:SF30 - AUXIN-RESPONSIVE PROTEIN IAA14-RELATED	0.93808
Sevir.8G135900	(1 of 1) PTHR31642:SF10 - ACYLTRANSFERASE-LIKE PROTEIN-RELATED	0.93784
Sevir.4G051800	(1 of 7) 1.14.11.32 - Codeine 3-O-demethylase / Codeine O-demethylase	0.93766
Sevir.3G192300	(1 of 1) PTHR10687//PTHR10687:SF18 - SECRETORY CARRIER-ASSOCIATED MEMBRANE PROTEIN SCAMP // SUBFAMILY NOT NAMED	0.93759
Sevir.6G243800	(1 of 2) PTHR24115:SF496 - ATP BINDING MICROTUBULE MOTOR FAMILY PROTEIN	0.93741
Sevir.5G065800	(1 of 13) PF11820 - Protein of unknown function (DUF3339) (DUF3339)	0.93719
Sevir.5G418400	(1 of 1) PTHR32295:SF18 - PROTEIN IQ-DOMAIN 14-RELATED	0.93715
Sevir.5G284700	(1 of 2) PTHR22951//PTHR22951:SF25 - CLATHRIN ASSEMBLY PROTEIN // SUBFAMILY NOT NAMED	0.93662
Sevir.6G124400	(1 of 1) PTHR23130:SF80 - AUXIN-INDUCED IN ROOT CULTURES PROTEIN 12	0.93636
Sevir.3G266400	(1 of 1) PTHR19241:SF158 - ABC TRANSPORTER G FAMILY MEMBER 23	0.93593
Sevir.9G332700	(1 of 67) PF01357//PF03330 - Pollen allergen (Pollen_allerg_1) // Rare lipoprotein A (RlpA)-like double-psi beta-barrel (DPBB_1)	0.93569
Sevir.9G462400	(1 of 1) PTHR31300:SF2 - EMB	0.93553
Sevir.4G015700	(1 of 1) PTHR12329:SF11 - BAG FAMILY MOLECULAR CHAPERONE REGULATOR 2-RELATED	0.93517
Sevir.2G395100	(1 of 1) PTHR22814//PTHR22814:SF128 - COPPER TRANSPORT PROTEIN ATOX1-RELATED // SUBFAMILY NOT NAMED	0.93508
Sevir.1G354400	(1 of 1) PTHR14155//PTHR14155:SF122 - RING FINGER DOMAIN-CONTAINING // SUBFAMILY NOT NAMED	0.93507
Sevir.5G371400	(1 of 1) PTHR11709:SF22 - LACCASE-12-RELATED	0.93469
Sevir.5G272600	(1 of 1) PTHR21229//PTHR21229:SF24 - LUNG SEVEN TRANSMEMBRANE RECEPTOR // SUBFAMILY NOT NAMED	0.93455
Sevir.2G159700	(1 of 1) PTHR23244//PTHR23244:SF276 - KELCH REPEAT DOMAIN // SUBFAMILY NOT NAMED	0.93439
Sevir.9G475500	(1 of 40) PF00314 - Thaumatin family (Thaumatin)	0.93359
Sevir.5G397600	(1 of 2) PTHR24362:SF258 - SERINE/THREONINE-PROTEIN KINASE NEK5	0.9333
Sevir.9G207200	(1 of 1321) 2.7.11.1 - Non-specific serine/threonine protein kinase / Threonine-specific protein kinase	0.93297
Sevir.7G163200	(1 of 3) PF03092 - BT1 family (BT1)	0.93262
Sevir.2G102600		0.93238
Sevir.3G406900	(1 of 52) PF00612 - IQ calmodulin-binding motif (IQ)	0.93204
Sevir.9G418900	(1 of 12) PF00069//PF08263 - Protein kinase domain (Pkinase) // Leucine rich repeat N-terminal domain (LRRNT_2)	0.93199
Sevir.9G007400	(1 of 4) 3.1.4.3 - Phospholipase C / Lipophosphodiesterase I	0.93186
Sevir.1G010200	(1 of 9) PF06376 - Protein of unknown function (DUF1070) (DUF1070)	0.93111
Sevir.1G257700	(1 of 43) 2.7.10.1//2.7.11.1 - Receptor protein-tyrosine kinase / Receptor protein tyrosine kinase // Non-specific serine/threonine protein kinase / Threonine-specific protein kinase	0.93074
Sevir.2G121600	(1 of 3) PTHR13301//PTHR13301:SF73 - X-BOX TRANSCRIPTION FACTOR-RELATED // SUBFAMILY NOT NAMED	0.93054
Sevir.7G246000	(1 of 1) PTHR33928:SF2 - POLYGALACTURONASE QRT3	0.93042
Sevir.3G368600	(1 of 1) PTHR20855//PTHR20855:SF50 - ADIPOR/PROGESTIN RECEPTOR-RELATED // SUBFAMILY NOT NAMED	0.93009
Sevir.2G217800	(1 of 1) PTHR13301//PTHR13301:SF28 - X-BOX TRANSCRIPTION FACTOR-RELATED // SUBFAMILY NOT NAMED	0.93007
Sevir.2G390200		0.92948
Sevir.3G079700	(1 of 2) PTHR33374:SF6 - ARABINOGALACTAN PEPTIDE 16-RELATED	0.92947
Sevir.9G498300	(1 of 4) 3.2.1.167 - Baicalin-beta-D-glucuronidase / Baicalinase	0.9286
Sevir.9G012800	(1 of 1) PTHR23177//PTHR23177:SF15 - MKIAA1688 PROTEIN // SUBFAMILY NOT NAMED	0.92853
Sevir.3G052900	(1 of 158) 1.11.1.7 - Peroxidase / Lactoperoxidase	0.92838
Sevir.2G313600	(1 of 10) PF00646//PF01344 - F-box domain (F-box) // Kelch motif (Kelch_1)	0.92837
Sevir.3G368800	(1 of 2) K09377 - cysteine and glycine-rich protein (CSRP)	0.92822
Sevir.7G124000	(1 of 2) PTHR13683:SF223 - ASPARTYL PROTEASE FAMILY PROTEIN	0.92778
Sevir.1G103200	(1 of 7) KOG1674 - Cyclin	0.92774
Sevir.2G390000		0.92767
Sevir.7G229600	(1 of 1) PTHR22814//PTHR22814:SF99 - COPPER TRANSPORT PROTEIN ATOX1-RELATED // SUBFAMILY NOT NAMED	0.92737
Sevir.3G261700	(1 of 1) PTHR20961//PTHR20961:SF18 - GLYCOSYLTRANSFERASE // SUBFAMILY NOT NAMED	0.92734
Sevir.2G451500	(1 of 1) PTHR24343//PTHR24343:SF185 - SERINE/THREONINE KINASE // SUBFAMILY NOT NAMED	0.92708
Sevir.3G273100		0.92691
Sevir.9G451500	(1 of 1) PTHR19241:SF180 - ABC TRANSPORTER G FAMILY MEMBER 1-RELATED	0.92664
Sevir.7G204300	(1 of 1) PTHR10809//PTHR10809:SF54 - VESICLE-ASSOCIATED MEMBRANE PROTEIN-ASSOCIATED PROTEIN // SUBFAMILY NOT NAMED	0.92654
Sevir.1G303700	(1 of 2) PTHR10980:SF18 - IMMUNOGLOBULIN E-SET SUPERFAMILY PROTEIN	0.92576
Sevir.3G086400	(1 of 1) PTHR11615//PTHR11615:SF131 - NITRATE, FROMATE, IRON DEHYDROGENASE // SUBFAMILY NOT NAMED	0.92565
Sevir.2G411200		0.92528
Sevir.2G228900	(1 of 27) 1.14.13.21 - Flavonoid 3'-monooxygenase / Flavonoid 3'-hydroxylase	0.92469
Sevir.9G253300	(1 of 12) PF00560//PF07714//PF08263 - Leucine Rich Repeat (LRR_1) // Protein tyrosine kinase (Pkinase_Tyr) // Leucine rich repeat N-terminal domain (LRRNT_2)	0.92463
Sevir.9G057900	(1 of 103) PF14368 - Probable lipid transfer (LTP_2)	0.92449
Sevir.5G375300	(1 of 1) PTHR24058:SF56 - HYPOTHETICAL SER-THR PROTEIN KINASE-RELATED	0.92447
Sevir.2G339000	(1 of 1) PTHR32227:SF120 - GLUCAN ENDO-1,3-BETA-GLUCOSIDASE 1	0.92419
Sevir.5G260800		0.92373
Sevir.5G136100	(1 of 67) PF03168 - Late embryogenesis abundant protein (LEA_2)	0.92323
Sevir.6G013500	(1 of 4) PTHR17630//PTHR17630:SF56 - DIENELACTONE HYDROLASE // SUBFAMILY NOT NAMED	0.92305
Sevir.8G120900		0.92256
Sevir.9G113200	(1 of 1) PTHR19321//PTHR19321:SF14 - PROTEIN REGULATOR OF CYTOKINESIS 1 PRC1-RELATED // SUBFAMILY NOT NAMED	0.92229
Sevir.9G443000	(1 of 1321) 2.7.11.1 - Non-specific serine/threonine protein kinase / Threonine-specific protein kinase	0.92228
Sevir.9G227000	(1 of 2) PTHR13301:SF63 - CELLULOSE SYNTHASE A CATALYTIC SUBUNIT 4 [UDP-FORMING]	0.92221
Sevir.6G190800		0.92201
Sevir.5G246200		0.92172
Sevir.1G197900	(1 of 2) PTHR15139 - TUBULIN FOLDING COFACTOR C	0.92161
Sevir.2G390100		0.92159
Sevir.3G187200	(1 of 4) 2.4.1.168 - Xyloglucan 4-glucosyltransferase	0.92133
Sevir.5G417500	(1 of 1) PTHR23012//PTHR23012:SF94 - MEMBRANE ASSOCIATED RING FINGER // SUBFAMILY NOT NAMED	0.92126
Sevir.9G040700	(1 of 1) PTHR11753//PTHR11753:SF13 - CLATHRIN COAT ASSEMBLY PROTEIN // SUBFAMILY NOT NAMED	0.92095
Sevir.1G366200	(1 of 130) PF02365 - No apical meristem (NAM) protein (NAM)	0.92086
Sevir.5G028500	(1 of 158) 1.11.1.7 - Peroxidase / Lactoperoxidase	0.92048
Sevir.9G188200	(1 of 17) PF03101//PF04434//PF10551 - FAR1 DNA-binding domain (FAR1) // SWIM zinc finger (SWIM) // MULE transposase domain (MULE)	0.92042
Sevir.9G263000	(1 of 63) PF14416 - PMR5 N terminal Domain (PMR5N)	0.92038
Sevir.2G447600	(1 of 13) K13648 - alpha-1,4-galacturonosyltransferase (GAUT)	0.92032
Sevir.2G197800	(1 of 3) K04710 - ceramide synthetase (CERS)	0.92031
Sevir.3G226800	(1 of 2) PTHR23012//PTHR23012:SF72 - MEMBRANE ASSOCIATED RING FINGER // SUBFAMILY NOT NAMED	0.92024
Sevir.7G187000	(1 of 1) K04712 - sphingolipid delta-4 desaturase (DEGS)	0.9196
Sevir.2G311500	(1 of 27) PF00954//PF01453//PF07714//PF08276 - S-locus glycoprotein domain (S_locus_glycop) // D-mannose binding lectin (B_lectin) // Protein tyrosine kinase (Pkinase_Tyr) // PAN-like domain (PAN_2)	0.91956
Sevir.9G436100		0.91949
Sevir.9G466300	(1 of 65) PF02298 - Plastocyanin-like domain (Cu_bind_like)	0.91929
Sevir.6G175900	(1 of 69) PF02519 - Auxin responsive protein (Auxin_inducible)	0.9191
Sevir.6G198500	(1 of 1) PTHR31116:SF2 - 3-METHYLADENINE GLYCOSYLASE I-RELATED	0.9191
Sevir.9G537900	(1 of 2) PTHR33057:SF21 - OVATE FAMILY PROTEIN 11-RELATED	0.91879
Sevir.7G292300		0.91856
Sevir.5G164300	(1 of 1) PTHR11972:SF57 - RESPIRATORY BURST OXIDASE HOMOLOG PROTEIN B	0.91847
Sevir.9G116100	(1 of 221) PF00076 - RNA recognition motif. (a.k.a. RRM, RBD, or RNP domain) (RRM_1)	0.91838
Sevir.1G346300	(1 of 1) PTHR28039:SF3 - FATTY-ACID-BINDING PROTEIN 2	0.91833
Sevir.5G441300	(1 of 1) PTHR22883//PTHR22883:SF95 - ZINC FINGER DHHC DOMAIN CONTAINING PROTEIN // SUBFAMILY NOT NAMED	0.9183
Sevir.5G316800	(1 of 18) K01051 - pectinesterase (E3.1.1.11)	0.91828
Sevir.4G181400	(1 of 4) PTHR11440//PTHR11440:SF49 - LECITHIN-CHOLESTEROL ACYLTRANSFERASE-RELATED // SUBFAMILY NOT NAMED	0.91819
Sevir.3G046900	(1 of 2) PTHR32295:SF32 - PROTEIN IQ-DOMAIN 3-RELATED	0.91809
Sevir.7G005800	(1 of 1) PTHR31371:SF2 - GENOMIC DNA, CHROMOSOME 3, TAC CLONE:K14B15	0.91777
Sevir.7G042900		0.91768
Sevir.8G010600	(1 of 4) PF06697 - Protein of unknown function (DUF1191) (DUF1191)	0.91759
Sevir.6G225000	(1 of 1) PTHR24073:SF394 - RAS-RELATED PROTEIN RABA5B-RELATED	0.91759
Sevir.3G346100		0.91743
Sevir.5G250500		0.91736
Sevir.1G015900	(1 of 1) PTHR22835//PTHR22835:SF213 - ZINC FINGER FYVE DOMAIN CONTAINING PROTEIN // SUBFAMILY NOT NAMED	0.91707
Sevir.6G211200	(1 of 12) PF01843 - DIL domain (DIL)	0.91707
Sevir.2G424000		0.9167
Sevir.2G424200	(1 of 14) PF05078 - Protein of unknown function (DUF679) (DUF679)	0.91666
Sevir.2G371800		0.91666
Sevir.1G044300	(1 of 1) PF00153//PF13499//PF13833 - Mitochondrial carrier protein (Mito_carr) // EF-hand domain pair (EF-hand_7) // EF-hand domain pair (EF-hand_8)	0.91635
Sevir.3G046800	(1 of 1) PTHR10896:SF16 - BETA-1,4-XYLOSYLTRANSFERASE IRX9-RELATED	0.91589
Sevir.9G026100		0.91579
Sevir.3G387800	(1 of 1) PTHR10177//PTHR10177:SF225 - CYCLINE // SUBFAMILY NOT NAMED	0.91556
Sevir.9G505900	(1 of 21) 3.2.1.8 - Endo-1,4-beta-xylanase	0.91539
Sevir.4G060100	(1 of 1) PTHR18929:SF59 - PROTEIN DISULFIDE ISOMERASE-LIKE 1-5-RELATED	0.91538
Sevir.2G364900	(1 of 1) PTHR10687:SF22 - SECRETORY CARRIER-ASSOCIATED MEMBRANE PROTEIN 1-RELATED	0.91535
Sevir.1G023300	(1 of 158) 1.11.1.7 - Peroxidase / Lactoperoxidase	0.91524
Sevir.2G114700	(1 of 5) K10781 - fatty acyl-ACP thioesterase B (FATB)	0.9151
Sevir.9G146300	(1 of 103) PF14368 - Probable lipid transfer (LTP_2)	0.91501
Sevir.3G271400	(1 of 2) K13207 - CUG-BP- and ETR3-like factor (CUGBP, BRUNOL, CELF)	0.91488
Sevir.9G007700		0.91485
Sevir.5G322300	(1 of 1) PTHR13301:SF31 - CELLULOSE SYNTHASE A CATALYTIC SUBUNIT 8 [UDP-FORMING]	0.91479
Sevir.5G342700	(1 of 1) PTHR13683:SF351 - ASPARTYL PROTEASE FAMILY PROTEIN	0.9147
Sevir.1G372700	(1 of 1) PTHR31734:SF6 - AUXIN-RESPONSIVE PROTEIN IAA10-RELATED	0.91426
Sevir.1G076300	(1 of 1) PTHR11214//PTHR11214:SF120 - BETA-1,3-N-ACETYLGLUCOSAMINYLTRANSFERASE // SUBFAMILY NOT NAMED	0.91403
Sevir.4G143200	(1 of 1) 1.3.1.78 - Arogenate dehydrogenase (NADP(+)) / TyrAAT2	0.91401
Sevir.9G189200	(1 of 3) PF05631 - Sugar-tranasporters, 12 TM (MFS_5)	0.9137
Sevir.3G119900		0.91366
Sevir.7G260700	(1 of 1) PTHR24115:SF464 - KINESIN-1-RELATED	0.91363
Sevir.9G036100	(1 of 63) PF14416 - PMR5 N terminal Domain (PMR5N)	0.91292
Sevir.9G369200	(1 of 50) PF07983 - X8 domain (X8)	0.91272
Sevir.2G410700		0.9126
Sevir.9G532100	(1 of 1) PTHR31300:SF3 - GB	0.91249
Sevir.5G061900	(1 of 42) PF07883 - Cupin domain (Cupin_2)	0.91249
Sevir.9G213400	(1 of 1) PTHR24296:SF3 - CYTOCHROME P450 86B1-RELATED	0.91246
Sevir.8G045200	(1 of 2) PTHR12542//PTHR12542:SF21 - EXOCYST COMPLEX PROTEIN EXO70 // SUBFAMILY NOT NAMED	0.91245
Sevir.8G059700	(1 of 4) PTHR10641:SF643 - MYB TRANSCRIPTION FACTOR-RELATED	0.91239
Sevir.7G270000	(1 of 8) KOG0114 - Predicted RNA-binding protein (RRM superfamily)	0.9122
Sevir.8G002400	(1 of 4) PTHR24282//PTHR24282:SF51 - CYTOCHROME P450 FAMILY MEMBER // SUBFAMILY NOT NAMED	0.91212
Sevir.7G330200	(1 of 29) PF03479 - Domain of unknown function (DUF296) (DUF296)	0.91167
Sevir.9G002700	(1 of 12) PF04784//PF14389 - Protein of unknown function, DUF547 (DUF547) // Leucine-zipper of ternary complex factor MIP1 (Lzipper-MIP1)	0.91128
Sevir.7G174300	(1 of 2) PTHR11909:SF114 - ADK1	0.91128
Sevir.5G160600	(1 of 31) PTHR10071 - TRANSCRIPTION FACTOR GATA GATA BINDING FACTOR	0.91101
Sevir.5G264100	(1 of 1321) 2.7.11.1 - Non-specific serine/threonine protein kinase / Threonine-specific protein kinase	0.91087
Sevir.6G208900	(1 of 2) PTHR32077:SF3 - FASCICLIN-LIKE ARABINOGALACTAN PROTEIN 7	0.91081
Sevir.9G338900	(1 of 19) 1.1.1.330 - Very-long-chain 3-oxoacyl-CoA reductase / Very-long-chain beta-ketoacyl-CoA reductase	0.91061
Sevir.2G037800	(1 of 48) PF00069//PF00560//PF08263//PF13855 - Protein kinase domain (Pkinase) // Leucine Rich Repeat (LRR_1) // Leucine rich repeat N-terminal domain (LRRNT_2) // Leucine rich repeat (LRR_8)	0.91057
Sevir.4G252600	(1 of 2) PTHR31079:SF3 - NAC DOMAIN CONTAINING PROTEIN 75-RELATED	0.91057
Sevir.7G203300	(1 of 1) PTHR15615:SF15 - CYCLIN-U2-1-RELATED	0.90994
Sevir.3G077300	(1 of 1321) 2.7.11.1 - Non-specific serine/threonine protein kinase / Threonine-specific protein kinase	0.90992
Sevir.2G381200	(1 of 7) K14411 - RNA-binding protein Musashi (MSI)	0.9099
Sevir.2G326000	(1 of 12) PF03759 - PRONE (Plant-specific Rop nucleotide exchanger) (PRONE)	0.90953
Sevir.4G147700		0.90951
Sevir.2G424400	(1 of 2) PTHR14859 - CALCOFLUOR WHITE HYPERSENSITIVE PROTEIN PRECURSOR	0.90938
Sevir.7G307900	(1 of 67) PF03168 - Late embryogenesis abundant protein (LEA_2)	0.90923
Sevir.3G077100	(1 of 1) PTHR22835//PTHR22835:SF223 - ZINC FINGER FYVE DOMAIN CONTAINING PROTEIN // SUBFAMILY NOT NAMED	0.90921
Sevir.3G233700	(1 of 5) PF04367 - Protein of unknown function (DUF502) (DUF502)	0.90904
Sevir.5G266900	(1 of 1) PTHR32077:SF6 - FASCICLIN-LIKE ARABINOGALACTAN PROTEIN 13-RELATED	0.90892
Sevir.1G139700	(1 of 1) PTHR20961//PTHR20961:SF30 - GLYCOSYLTRANSFERASE // SUBFAMILY NOT NAMED	0.9089
Sevir.9G146400	(1 of 103) PF14368 - Probable lipid transfer (LTP_2)	0.90888
Sevir.9G546900	(1 of 1) PTHR11062:SF56 - XYLOGLUCAN GALACTOSYLTRANSFERASE KATAMARI1	0.90886
Sevir.5G433500		0.90885
Sevir.9G190100	(1 of 38) PF04398 - Protein of unknown function, DUF538 (DUF538)	0.90853
Sevir.7G129700	(1 of 14) PF01477 - PLAT/LH2 domain (PLAT)	0.90844
Sevir.4G240900	(1 of 13) PF07714//PF13855 - Protein tyrosine kinase (Pkinase_Tyr) // Leucine rich repeat (LRR_8)	0.90843
Sevir.3G349900	(1 of 1) PTHR22952//PTHR22952:SF126 - CAMP-RESPONSE ELEMENT BINDING PROTEIN-RELATED // SUBFAMILY NOT NAMED	0.90836
Sevir.9G457900	(1 of 1) PTHR11716//PTHR11716:SF53 - PHOSPHOLIPASE A2 // SUBFAMILY NOT NAMED	0.90809
Sevir.3G086800	(1 of 3) K12450 - UDP-glucose 4,6-dehydratase (RHM)	0.90776
Sevir.3G021100		0.90771
Sevir.4G223300	(1 of 3) PTHR13301:SF33 - CELLULOSE SYNTHASE A CATALYTIC SUBUNIT 1 [UDP-FORMING]	0.90769
Sevir.9G076100	(1 of 14) PF00651//PF03000 - BTB/POZ domain (BTB) // NPH3 family (NPH3)	0.90746
Sevir.5G004000	(1 of 2) PTHR11758:SF11 - 40S RIBOSOMAL PROTEIN S15A-2-RELATED	0.90717
Sevir.5G382900	(1 of 1) PTHR11709//PTHR11709:SF61 - MULTI-COPPER OXIDASE // SUBFAMILY NOT NAMED	0.90717
Sevir.2G356500	(1 of 159) PF00010 - Helix-loop-helix DNA-binding domain (HLH)	0.90699
Sevir.2G260900	(1 of 26) PF02469 - Fasciclin domain (Fasciclin)	0.90671
Sevir.9G457800	(1 of 1) PTHR12565:SF77 - TRANSCRIPTION FACTOR AIG1-RELATED	0.90666
Sevir.4G263200	(1 of 12) PF04784//PF14389 - Protein of unknown function, DUF547 (DUF547) // Leucine-zipper of ternary complex factor MIP1 (Lzipper-MIP1)	0.90653
Sevir.5G336000		0.90626
Sevir.2G247800	(1 of 65) PF02298 - Plastocyanin-like domain (Cu_bind_like)	0.90618
Sevir.3G149000	(1 of 26) PF02469 - Fasciclin domain (Fasciclin)	0.90602
Sevir.J007300	(1 of 1) PTHR10579//PTHR10579:SF47 - CALCIUM-ACTIVATED CHLORIDE CHANNEL REGULATOR // SUBFAMILY NOT NAMED	0.90598
Sevir.8G040500	(1 of 37) PF03087 - Arabidopsis protein of unknown function (DUF241)	0.90574
Sevir.9G568900		0.9056
Sevir.3G122100	(1 of 26) PF08137 - DVL family (DVL)	0.9056
Sevir.3G380900		0.90549
Sevir.8G118900	(1 of 1) PTHR12565:SF152 - TRANSCRIPTION FACTOR BHLH63-RELATED	0.90497
Sevir.3G149500	(1 of 130) PF02365 - No apical meristem (NAM) protein (NAM)	0.90487
Sevir.2G362800	(1 of 1) PF06764 - Protein of unknown function (DUF1223) (DUF1223)	0.90467
Sevir.5G463900	(1 of 1) PTHR37216:SF1 - EXPRESSED PROTEIN	0.90461
Sevir.8G066900		0.9046
Sevir.6G224200	(1 of 11) PF04526 - Protein of unknown function (DUF568) (DUF568)	0.90459
Sevir.8G180400	(1 of 4) 3.1.4.3 - Phospholipase C / Lipophosphodiesterase I	0.9044
Sevir.5G055100	(1 of 70) PF08387 - FBD (FBD)	0.90432
Sevir.6G095900	(1 of 7) PF05664 - Plant family of unknown function (DUF810) (DUF810)	0.90428
Sevir.9G277400	(1 of 63) PF14416 - PMR5 N terminal Domain (PMR5N)	0.9042
Sevir.3G241500		0.90406
Sevir.1G339500		0.9039
Sevir.1G360800	(1 of 1) PTHR14363:SF16 - HEPARANASE-LIKE PROTEIN 3	0.90388
Sevir.6G181700	(1 of 2) PTHR22870:SF166 - PROTEIN RCC2	0.90386
Sevir.1G311000	(1 of 3) PTHR27001:SF217 - PROTEIN NSP-INTERACTING KINASE 1	0.90385
Sevir.4G173800	(1 of 1) PTHR24064:SF210 - INORGANIC PHOSPHATE TRANSPORTER 1-8-RELATED	0.90362
Sevir.1G184100		0.90357
Sevir.5G310300	(1 of 2) PTHR31221:SF7 - WRKY TRANSCRIPTION FACTOR 24-RELATED	0.90346
Sevir.4G149500	(1 of 1) 2.7.11.25//2.7.12.2 - Mitogen-activated protein kinase kinase kinase / MLTK // Mitogen-activated protein kinase kinase / MKK	0.9034
Sevir.4G287400		0.90339
Sevir.6G096800	(1 of 1) PTHR11214//PTHR11214:SF7 - BETA-1,3-N-ACETYLGLUCOSAMINYLTRANSFERASE // SUBFAMILY NOT NAMED	0.90318
Sevir.4G084700	(1 of 2) PTHR24115:SF70 - KINESIN-RELATED PROTEIN 11	0.90313
Sevir.9G245000	(1 of 1) PTHR30546:SF3 - MINOR ALLERGEN	0.90304
Sevir.4G192600	(1 of 35) PF10250 - GDP-fucose protein O-fucosyltransferase (O-FucT)	0.90276
Sevir.1G296600	(1 of 1) PTHR19959//PTHR19959:SF156 - KINESIN LIGHT CHAIN // SUBFAMILY NOT NAMED	0.90268
Sevir.7G160500		0.90252
Sevir.5G211900	(1 of 35) PF05553 - Cotton fibre expressed protein (DUF761)	0.90249
Sevir.5G246500	(1 of 8) 3.1.1.23 - Acylglycerol lipase / Monoacylglycerol lipase	0.90245
Sevir.3G154600	(1 of 7) KOG4293 - Predicted membrane protein, contains DoH and Cytochrome b-561/ferric reductase transmembrane domains	0.90245
Sevir.1G264100	(1 of 8) PF05703 - Auxin canalisation (Auxin_canalis)	0.90237
Sevir.5G128400	(1 of 1) K11380 - NuA3 HAT complex component NTO1 (NTO1)	0.90227
Sevir.1G322300	(1 of 40) PF14009 - Domain of unknown function (DUF4228) (DUF4228)	0.90222
Sevir.2G407200	(1 of 5) 1.14.11.33 - DNA oxidative demethylase / Alkylated DNA repair protein	0.90215
Sevir.4G017100	(1 of 2) PTHR10209//PTHR10209:SF114 - OXIDOREDUCTASE, 2OG-FE II OXYGENASE FAMILY PROTEIN // SUBFAMILY NOT NAMED	0.90198
Sevir.1G133000	(1 of 52) PF00612 - IQ calmodulin-binding motif (IQ)	0.90178
Sevir.7G285700	(1 of 1) PTHR31444:SF2 - GLUCURONOXYLAN 4-O-METHYLTRANSFERASE 2-RELATED	0.90176
Sevir.9G437200	(1 of 12) K10406 - kinesin family member C2/C3 (KIFC2_3)	0.90174
Sevir.7G223200	(1 of 1) PTHR22814:SF49 - HEAVY METAL ASSOCIATED DOMAIN-CONTAINING PROTEIN	0.90171
Sevir.3G415200	(1 of 1) PTHR10071//PTHR10071:SF161 - TRANSCRIPTION FACTOR GATA GATA BINDING FACTOR // SUBFAMILY NOT NAMED	0.90136
Sevir.6G000600	(1 of 1) PTHR11040//PTHR11040:SF63 - ZINC/IRON TRANSPORTER // SUBFAMILY NOT NAMED	0.90134
Sevir.9G291100	(1 of 9) PF00069//PF00560//PF13855 - Protein kinase domain (Pkinase) // Leucine Rich Repeat (LRR_1) // Leucine rich repeat (LRR_8)	0.90108
Sevir.3G160700	(1 of 3) PTHR10994:SF85 - RETICULON-LIKE PROTEIN B14-RELATED	0.90108
Sevir.6G179400		0.90068
Sevir.4G028100	(1 of 24) PF00046//PF02183 - Homeobox domain (Homeobox) // Homeobox associated leucine zipper (HALZ)	0.90047
Sevir.6G184300	(1 of 2) PTHR22951//PTHR22951:SF19 - CLATHRIN ASSEMBLY PROTEIN // SUBFAMILY NOT NAMED	0.90042
Sevir.4G177200	(1 of 2) PTHR10980:SF18 - IMMUNOGLOBULIN E-SET SUPERFAMILY PROTEIN	0.9004
Sevir.3G231000	(1 of 2) PTHR24362:SF258 - SERINE/THREONINE-PROTEIN KINASE NEK5	0.90027
Sevir.9G334300		0.90018
Sevir.6G159900		0.90012
Sevir.9G263200		0.89991
Sevir.4G114300	(1 of 2) K10808 - ribonucleoside-diphosphate reductase subunit M2 (RRM2)	0.89986
Sevir.2G330000	(1 of 1) PTHR11119:SF54 - NUCLEOBASE-ASCORBATE TRANSPORTER 11	0.89982
Sevir.9G476500	(1 of 2) K07933 - Rab-like protein 3 (RABL3)	0.8997
Sevir.6G025200	(1 of 2) PTHR31321:SF8 - PECTINESTERASE 8-RELATED	0.89953
Sevir.5G378200	(1 of 1) PTHR19241//PTHR19241:SF241 - ATP-BINDING CASSETTE TRANSPORTER // SUBFAMILY NOT NAMED	0.89934
Sevir.2G173200	(1 of 17) PF00249//PF14379 - Myb-like DNA-binding domain (Myb_DNA-binding) // MYB-CC type transfactor, LHEQLE motif (Myb_CC_LHEQLE)	0.89915
Sevir.1G316800	(1 of 8) 1.11.2.3 - Plant seed peroxygenase / Soybean peroxygenase	0.89911
Sevir.3G011700	(1 of 8) PF07714//PF08263 - Protein tyrosine kinase (Pkinase_Tyr) // Leucine rich repeat N-terminal domain (LRRNT_2)	0.89909
Sevir.9G507900	(1 of 1) PTHR31116:SF5 - 3-METHYLADENINE GLYCOSYLASE I-RELATED	0.89893
Sevir.3G065200	(1 of 1) PTHR21562:SF6 - PECTINACETYLESTERASE FAMILY PROTEIN	0.8985
Sevir.3G182900	(1 of 9) PTHR11746//PTHR11746:SF95 - O-METHYLTRANSFERASE // SUBFAMILY NOT NAMED	0.89841
Sevir.6G117300	(1 of 1) PTHR10994:SF84 - RETICULON-LIKE PROTEIN B21	0.89833
Sevir.9G333700	(1 of 21) PF00234 - Protease inhibitor/seed storage/LTP family (Tryp_alpha_amyl)	0.89815
Sevir.6G255200	(1 of 2) PTHR10209:SF152 - 1-AMINOCYCLOPROPANE-1-CARBOXYLATE OXIDASE-RELATED	0.89801
Sevir.4G252100	(1 of 1) PTHR16254:SF30 - K(+) EFFLUX ANTIPORTER 4	0.89786
Sevir.5G099600	(1 of 1) PTHR22936:SF25 - PROTEIN RHOMBOID-LIKE 1	0.89782
Sevir.5G274600	(1 of 7) KOG4293 - Predicted membrane protein, contains DoH and Cytochrome b-561/ferric reductase transmembrane domains	0.89769
Sevir.9G048500	(1 of 3) PTHR34277:SF2 - CLAVATA3/ESR (CLE)-RELATED PROTEIN 26	0.89762
Sevir.3G223200	(1 of 1) PTHR11709//PTHR11709:SF67 - MULTI-COPPER OXIDASE // SUBFAMILY NOT NAMED	0.89758
Sevir.9G071400	(1 of 1) 4.1.3.44 - tRNA 4-demethylwyosine synthase (AdoMet-dependent)	0.89725
Sevir.3G005400		0.89714
Sevir.1G101200		0.89706
Sevir.2G132300	(1 of 24) PF06749 - Protein of unknown function (DUF1218) (DUF1218)	0.89702
Sevir.1G224200	(1 of 3) PTHR10666//PTHR10666:SF127 - UBIQUITIN // SUBFAMILY NOT NAMED	0.89693
Sevir.8G142100		0.89681
Sevir.8G254100	(1 of 3) 2.3.3.8 - ATP citrate synthase / Citric cleavage enzyme	0.89668
Sevir.3G014200	(1 of 1) PTHR31942:SF15 - MLO-LIKE PROTEIN 11-RELATED	0.89657
Sevir.4G072500	(1 of 4) PTHR10314//PTHR10314:SF114 - SER/THR DEHYDRATASE, TRP SYNTHASE // SUBFAMILY NOT NAMED	0.89651
Sevir.9G056600		0.89646
Sevir.8G108500	(1 of 1) PTHR11877//PTHR11877:SF21 - HYDROXYMETHYLGLUTARYL-COA SYNTHASE // SUBFAMILY NOT NAMED	0.89634
Sevir.1G014100	(1 of 1) PTHR13832//PTHR13832:SF338 - PROTEIN PHOSPHATASE 2C // SUBFAMILY NOT NAMED	0.89624
Sevir.3G182100	(1 of 1) PTHR24073:SF544 - RAS-RELATED PROTEIN RABA1A	0.89618
Sevir.9G471900	(1 of 2) PTHR12300//PTHR12300:SF48 - HVA22-LIKE PROTEINS // SUBFAMILY NOT NAMED	0.89618
Sevir.2G175400	(1 of 1) PTHR14326:SF16 - TPX2 (TARGETING PROTEIN FOR XKLP2) FAMILY PROTEIN	0.89613
Sevir.5G139700	(1 of 1) PTHR15853 - THIOREDOXIN-RELATED	0.89585
Sevir.1G139100	(1 of 1) PTHR24072:SF167 - RAC-LIKE GTP-BINDING PROTEIN ARAC2	0.89577
Sevir.8G129000	(1 of 7) PF04669 - Polysaccharide biosynthesis (Polysacc_synt_4)	0.89574
Sevir.6G201600	(1 of 40) PF00314 - Thaumatin family (Thaumatin)	0.89548
Sevir.9G554300	(1 of 3) PTHR11260//PTHR11260:SF209 - GLUTATHIONE S-TRANSFERASE, GST, SUPERFAMILY, GST DOMAIN CONTAINING // SUBFAMILY NOT NAMED	0.89545
Sevir.8G116400	(1 of 1) PTHR13832//PTHR13832:SF289 - PROTEIN PHOSPHATASE 2C // SUBFAMILY NOT NAMED	0.89539
Sevir.3G240600	(1 of 2) PTHR11183//PTHR11183:SF62 - GLYCOGENIN // SUBFAMILY NOT NAMED	0.89532
Sevir.7G339400	(1 of 2) PTHR27008:SF27 - LEUCINE-RICH REPEAT RECEPTOR-LIKE PROTEIN KINASE IMK3-RELATED	0.89525
Sevir.4G101500	(1 of 2) PTHR14155:SF123 - RING-H2 FINGER PROTEIN ATL47	0.89514
Sevir.8G006500	(1 of 2) K06628 - cell division control protein 45 (CDC45)	0.8949
Sevir.9G149800	(1 of 1) PTHR11527//PTHR11527:SF148 - SMALL HEAT-SHOCK PROTEIN HSP20 FAMILY // SUBFAMILY NOT NAMED	0.8949
Sevir.7G101800	(1 of 67) PF03168 - Late embryogenesis abundant protein (LEA_2)	0.89486
Sevir.6G058100	(1 of 2) PTHR21433 - TRANSMEMBRANE PROTEIN INDUCED BY TUMOR NECROSIS FACTOR ALPHA	0.89464
Sevir.5G349200	(1 of 65) PF02298 - Plastocyanin-like domain (Cu_bind_like)	0.89459
Sevir.1G320900		0.89459
Sevir.1G217900	(1 of 2) PTHR24362:SF255 - SERINE/THREONINE-PROTEIN KINASE NEK1	0.89452
Sevir.5G250000		0.89451
Sevir.6G104500	(1 of 1321) 2.7.11.1 - Non-specific serine/threonine protein kinase / Threonine-specific protein kinase	0.89434
Sevir.4G271700		0.89433
Sevir.1G245800	(1 of 10) K06966 - uncharacterized protein (K06966)	0.89424
Sevir.1G288300	(1 of 2) PTHR10694:SF33 - TRANSCRIPTION FACTOR JUMONJI (JMJ) FAMILY PROTEIN / ZINC FINGER (C5HC2 TYPE) FAMILY PROTEIN	0.89423
Sevir.5G398200	(1 of 36) PF02701 - Dof domain, zinc finger (zf-Dof)	0.8942
Sevir.8G224900	(1 of 40) K05909 - laccase (E1.10.3.2)	0.89401
Sevir.1G301200		0.89391
Sevir.1G181800	(1 of 1) PTHR21470//PTHR21470:SF5 - NTKL-BINDING PROTEIN 1 // SUBFAMILY NOT NAMED	0.89389
Sevir.6G002800	(1 of 67) PF03168 - Late embryogenesis abundant protein (LEA_2)	0.89379
Sevir.5G215800		0.89378
Sevir.5G245500	(1 of 1) PTHR23172//PTHR23172:SF40 - AUXILIN/CYCLIN G-ASSOCIATED KINASE-RELATED // SUBFAMILY NOT NAMED	0.89374
Sevir.2G248500	(1 of 2) PTHR11969//PTHR11969:SF28 - MAX DIMERIZATION, MAD // SUBFAMILY NOT NAMED	0.89368
Sevir.7G340600	(1 of 4) PTHR13943//PTHR13943:SF44 - HRAS-LIKE SUPPRESSOR - RELATED // SUBFAMILY NOT NAMED	0.89358
Sevir.6G204200		0.89339
Sevir.7G189300	(1 of 2) PTHR10641//PTHR10641:SF629 - MYB-LIKE DNA-BINDING PROTEIN MYB // SUBFAMILY NOT NAMED	0.89321
Sevir.2G035700	(1 of 1) PTHR24365//PTHR24365:SF274 - TOLL-LIKE RECEPTOR // SUBFAMILY NOT NAMED	0.89296
Sevir.2G301800	(1 of 35) PF05553 - Cotton fibre expressed protein (DUF761)	0.89283
Sevir.3G048100	(1 of 1) PTHR27007:SF47 - L-TYPE LECTIN-DOMAIN CONTAINING RECEPTOR KINASE VIII.1-RELATED	0.89276
Sevir.7G331500	(1 of 15) PF05910 - Plant protein of unknown function (DUF868) (DUF868)	0.89276
Sevir.5G001900	(1 of 3) PTHR10052//PTHR10052:SF9 - 60S RIBOSOMAL PROTEIN L18A // SUBFAMILY NOT NAMED	0.8926
Sevir.8G221900	(1 of 40) K05909 - laccase (E1.10.3.2)	0.89257
Sevir.1G077300	(1 of 17) PTHR23177 - MKIAA1688 PROTEIN	0.89251
Sevir.5G113700	(1 of 2) K03858 - phosphatidylinositol glycan, class H (PIGH, GPI15)	0.8925
Sevir.3G016300	(1 of 1) PTHR19845:SF0 - KATANIN P80 WD40 REPEAT-CONTAINING SUBUNIT B1	0.8925
Sevir.1G269900	(1 of 2) K03457 - nucleobase:cation symporter-1, NCS1 family (TC.NCS1)	0.89236
Sevir.3G187000	(1 of 130) PF02365 - No apical meristem (NAM) protein (NAM)	0.89229
Sevir.7G295800	(1 of 3) PTHR21495//PTHR21495:SF75 - NUCLEOPORIN-RELATED // SUBFAMILY NOT NAMED	0.89224
Sevir.9G159800	(1 of 17) KOG0978 - E3 ubiquitin ligase involved in syntaxin degradation	0.89218
Sevir.2G317300	(1 of 52) PF00069//PF08263//PF13855 - Protein kinase domain (Pkinase) // Leucine rich repeat N-terminal domain (LRRNT_2) // Leucine rich repeat (LRR_8)	0.89213
Sevir.2G041600	(1 of 1) PTHR10060:SF15 - DEOXYRIBONUCLEASE TATDN1-RELATED	0.89212
Sevir.9G533400		0.89212
Sevir.3G324700	(1 of 65) PF02298 - Plastocyanin-like domain (Cu_bind_like)	0.89208
Sevir.5G116900	(1 of 48) PF00069//PF00560//PF08263//PF13855 - Protein kinase domain (Pkinase) // Leucine Rich Repeat (LRR_1) // Leucine rich repeat N-terminal domain (LRRNT_2) // Leucine rich repeat (LRR_8)	0.892
Sevir.9G243000	(1 of 1) PTHR22835//PTHR22835:SF119 - ZINC FINGER FYVE DOMAIN CONTAINING PROTEIN // SUBFAMILY NOT NAMED	0.89194
Sevir.1G331500	(1 of 1) PTHR10641//PTHR10641:SF480 - MYB-LIKE DNA-BINDING PROTEIN MYB // SUBFAMILY NOT NAMED	0.89188
Sevir.8G168400	(1 of 10) PF06886 - Targeting protein for Xklp2 (TPX2) (TPX2)	0.89177
Sevir.2G368000	(1 of 1) PTHR21426:SF2 - EXOCYST COMPLEX COMPONENT EXO84C	0.89172
Sevir.7G315800		0.89162
Sevir.6G188100		0.89161
Sevir.1G224400	(1 of 2) 3.5.1.10 - Formyltetrahydrofolate deformylase / Formyltetrahydrofolate hydrolase	0.89153
Sevir.5G431100		0.89128
Sevir.2G078600	(1 of 10) PTHR11926//PTHR11926:SF217 - GLUCOSYL/GLUCURONOSYL TRANSFERASES // SUBFAMILY NOT NAMED	0.89118
Sevir.1G195500		0.89092
Sevir.1G096300		0.89047
Sevir.9G277800	(1 of 13) 3.2.1.51 - Alpha-L-fucosidase / Alpha-L-fucoside fucohydrolase	0.89037
Sevir.9G548400	(1 of 1) PTHR24223:SF189 - ABC TRANSPORTER C FAMILY MEMBER 5	0.89036
Sevir.1G127400	(1 of 1) PTHR31479:SF2 - ALPHA/BETA-HYDROLASES SUPERFAMILY PROTEIN	0.89033
Sevir.1G114100	(1 of 2) PTHR27000:SF42 - LEUCINE-RICH REPEAT RECEPTOR-LIKE PROTEIN KINASE PXL2	0.89029
Sevir.1G310500	(1 of 1) PTHR22763//PTHR22763:SF68 - RING ZINC FINGER PROTEIN // SUBFAMILY NOT NAMED	0.88995
Sevir.6G184500	(1 of 1) PTHR12300//PTHR12300:SF58 - HVA22-LIKE PROTEINS // SUBFAMILY NOT NAMED	0.88985
Sevir.6G231400	(1 of 1) PTHR31517:SF7 - PEROXIDASE 55	0.88976
Sevir.1G077100	(1 of 65) PF02298 - Plastocyanin-like domain (Cu_bind_like)	0.88969
Sevir.4G088400	(1 of 9) PF05340 - Protein of unknown function (DUF740) (DUF740)	0.88955
Sevir.7G123800	(1 of 9) PF07800 - Protein of unknown function (DUF1644) (DUF1644)	0.88933
Sevir.1G267000		0.88924
Sevir.4G059000	(1 of 2) K11430 - histone-lysine N-methyltransferase EZH2 (EZH2)	0.88893
Sevir.9G147300	(1 of 1) PTHR11588//PTHR11588:SF134 - TUBULIN // SUBFAMILY NOT NAMED	0.88884
Sevir.5G292200		0.88869
Sevir.1G315200	(1 of 1) PTHR23315:SF52 - U-BOX DOMAIN-CONTAINING PROTEIN 10-RELATED	0.88868
Sevir.5G054600	(1 of 1) PTHR24115:SF391 - KINESIN MOTOR PROTEIN-RELATED	0.88867
Sevir.6G061900	(1 of 98) PF04578//PF13968 - Protein of unknown function, DUF594 (DUF594) // Domain of unknown function (DUF4220) (DUF4220)	0.88867
Sevir.3G042600		0.88864
Sevir.2G298400	(1 of 1) PTHR22298:SF57 - ENDOGLUCANASE 10-RELATED	0.88849
Sevir.7G325000	(1 of 1) PTHR11945//PTHR11945:SF188 - MADS BOX PROTEIN // SUBFAMILY NOT NAMED	0.88841
Sevir.5G219600	(1 of 1) PTHR22814//PTHR22814:SF102 - COPPER TRANSPORT PROTEIN ATOX1-RELATED // SUBFAMILY NOT NAMED	0.88816
Sevir.9G540200	(1 of 67) PF01357//PF03330 - Pollen allergen (Pollen_allerg_1) // Rare lipoprotein A (RlpA)-like double-psi beta-barrel (DPBB_1)	0.88798
Sevir.3G139900		0.88793
Sevir.8G050500	(1 of 1) PTHR31580:SF2 - FILAMENT-LIKE PLANT PROTEIN 1-RELATED	0.88781
Sevir.5G298700	(1 of 14) PF13178 - Protein of unknown function (DUF4005) (DUF4005)	0.88772
Sevir.2G163300	(1 of 98) PF04578//PF13968 - Protein of unknown function, DUF594 (DUF594) // Domain of unknown function (DUF4220) (DUF4220)	0.8877
Sevir.5G216900	(1 of 1) PTHR11699:SF182 - ALDEHYDE DEHYDROGENASE FAMILY 2 MEMBER C4	0.88758
Sevir.7G269000	(1 of 1) PTHR21087//PTHR21087:SF6 - SHIKIMATE KINASE // SUBFAMILY NOT NAMED	0.88725
Sevir.3G366600	(1 of 1) PTHR10641//PTHR10641:SF577 - MYB-LIKE DNA-BINDING PROTEIN MYB // SUBFAMILY NOT NAMED	0.88725
Sevir.4G107300	(1 of 70) PF08387 - FBD (FBD)	0.8869
Sevir.2G232600	(1 of 3) PTHR16007//PTHR16007:SF35 - EPIDIDYMAL MEMBRANE PROTEIN E9-RELATED // SUBFAMILY NOT NAMED	0.88688
Sevir.1G343200	(1 of 18) PF08879 - WRC (WRC)	0.8867
Sevir.5G453200	(1 of 1) PTHR33826:SF2 - HYDROXYPROLINE-RICH GLYCOPROTEIN FAMILY PROTEIN	0.88667
Sevir.6G031600	(1 of 6) PTHR21495//PTHR21495:SF81 - NUCLEOPORIN-RELATED // SUBFAMILY NOT NAMED	0.88661
Sevir.9G268800	(1 of 13) PF04674 - Phosphate-induced protein 1 conserved region (Phi_1)	0.88655
Sevir.1G115400	(1 of 2) K16298 - serine carboxypeptidase-like clade IV [EC:3.4.16.-] (SCPL-IV)	0.88654
Sevir.3G148900	(1 of 26) PF02469 - Fasciclin domain (Fasciclin)	0.88648
Sevir.6G187100	(1 of 3) K13064 - phenylalanine/tyrosine ammonia-lyase (PTAL)	0.88644
Sevir.9G498100	(1 of 1) PTHR27000:SF120 - LEUCINE-RICH REPEAT (LRR) FAMILY PROTEIN-RELATED	0.88642
Sevir.7G042700	(1 of 5) 1.14.13.143 - Ent-isokaurene C2-hydroxylase / CYP71Z6	0.88638
Sevir.3G256100	(1 of 2) PTHR33294:SF3 - AWPM-19-LIKE PROTEIN	0.88637
Sevir.2G301900	(1 of 1) PTHR20863//PTHR20863:SF35 - ACYL CARRIER PROTEIN/ZINC FINGER PROTEIN 593-RELATED // SUBFAMILY NOT NAMED	0.88633
Sevir.2G264000	(1 of 2) K00621 - glucosamine-phosphate N-acetyltransferase (GNPNAT1, GNA1)	0.8863
Sevir.5G316700	(1 of 14) PF13178 - Protein of unknown function (DUF4005) (DUF4005)	0.8862
Sevir.7G235300		0.88609
Sevir.7G106700	(1 of 23) K04730 - interleukin-1 receptor-associated kinase 1 (IRAK1)	0.886
Sevir.4G234100	(1 of 1) PTHR11695//PTHR11695:SF518 - ALCOHOL DEHYDROGENASE RELATED // SUBFAMILY NOT NAMED	0.88597
Sevir.9G274200	(1 of 40) PF14009 - Domain of unknown function (DUF4228) (DUF4228)	0.88595
Sevir.5G023100	(1 of 3) 2.3.1.25 - Plasmalogen synthase	0.88582
Sevir.9G191800	(1 of 23) K04730 - interleukin-1 receptor-associated kinase 1 (IRAK1)	0.88582
Sevir.1G061900	(1 of 1) PTHR21145:SF1 - CHORISMATE MUTASE 2	0.88576
Sevir.2G026400	(1 of 12) PF04784//PF14389 - Protein of unknown function, DUF547 (DUF547) // Leucine-zipper of ternary complex factor MIP1 (Lzipper-MIP1)	0.88563
Sevir.9G499600	(1 of 38) PF04398 - Protein of unknown function, DUF538 (DUF538)	0.88555
Sevir.5G115500	(1 of 2) PTHR10992//PTHR10992:SF858 - ALPHA/BETA HYDROLASE FOLD-CONTAINING PROTEIN // SUBFAMILY NOT NAMED	0.88552
Sevir.3G405300		0.88548
Sevir.7G068800		0.88547
Sevir.4G195000	(1 of 1) PTHR31388:SF9 - PEROXIDASE 11	0.88544
Sevir.5G361300	(1 of 10) PF11891 - Domain of unknown function (DUF3411) (DUF3411)	0.88539
Sevir.3G056600	(1 of 2) PTHR10641//PTHR10641:SF582 - MYB-LIKE DNA-BINDING PROTEIN MYB // SUBFAMILY NOT NAMED	0.88514
Sevir.8G153500	(1 of 47) PF03140 - Plant protein of unknown function (DUF247)	0.88512
Sevir.6G227800		0.88499
Sevir.2G232000	(1 of 2) PTHR22870:SF166 - PROTEIN RCC2	0.88497
Sevir.3G075000	(1 of 3) K15731 - carboxy-terminal domain RNA polymerase II polypeptide A small phosphatase [EC:3.1.3.16] (CTDSP)	0.88494
Sevir.7G156400	(1 of 2) PTHR11654//PTHR11654:SF104 - OLIGOPEPTIDE TRANSPORTER-RELATED // SUBFAMILY NOT NAMED	0.88481
Sevir.3G091800	(1 of 2) PTHR23359//PTHR23359:SF99 - NUCLEOTIDE KINASE // SUBFAMILY NOT NAMED	0.88473
Sevir.5G196200	(1 of 17) PF14365 - Domain of unknown function (DUF4409) (DUF4409)	0.88459
Sevir.4G241200		0.88419
Sevir.1G112300	(1 of 2) K00963 - UTP--glucose-1-phosphate uridylyltransferase (UGP2, galU, galF)	0.88408
Sevir.2G225800	(1 of 1) PTHR11972//PTHR11972:SF80 - NADPH OXIDASE // SUBFAMILY NOT NAMED	0.88399
Sevir.9G100100	(1 of 23) PF12796//PF13962 - Ankyrin repeats (3 copies) (Ank_2) // Domain of unknown function (PGG)	0.88386
Sevir.3G091900	(1 of 1) PTHR31344:SF1 - F28J7.14 PROTEIN	0.88383
Sevir.3G068700	(1 of 3) K16290 - xylem cysteine proteinase [EC:3.4.22.-] (XCP)	0.88379
Sevir.2G168400	(1 of 35) PF05553 - Cotton fibre expressed protein (DUF761)	0.88377
Sevir.9G376300	(1 of 2) K12272 - signal recognition particle receptor subunit beta (SRPRB, SRP102)	0.88366
Sevir.1G295200	(1 of 4) PTHR10992//PTHR10992:SF782 - ALPHA/BETA HYDROLASE FOLD-CONTAINING PROTEIN // SUBFAMILY NOT NAMED	0.8836
Sevir.9G415600	(1 of 158) 1.11.1.7 - Peroxidase / Lactoperoxidase	0.8836
Sevir.2G312400	(1 of 9) K11254 - histone H4 (H4)	0.88359
Sevir.5G026100	(1 of 1) PTHR23244//PTHR23244:SF294 - KELCH REPEAT DOMAIN // SUBFAMILY NOT NAMED	0.88357
Sevir.9G473900	(1 of 2) PTHR31580:SF4 - FILAMENT-LIKE PLANT PROTEIN 4-RELATED	0.88355
Sevir.1G211000	(1 of 1) PTHR36726:SF1 - CLAVATA3/ESR (CLE)-RELATED PROTEIN 45	0.88345
Sevir.9G044500	(1 of 65) PF02298 - Plastocyanin-like domain (Cu_bind_like)	0.88342
Sevir.9G223000	(1 of 1) PTHR11909//PTHR11909:SF176 - CASEIN KINASE-RELATED // SUBFAMILY NOT NAMED	0.88341
Sevir.8G145500	(1 of 1) PTHR24286:SF24 - LANOSTEROL 14-ALPHA DEMETHYLASE	0.88336
Sevir.9G473600	(1 of 2) PTHR31529:SF3 - LOB DOMAIN-CONTAINING PROTEIN 18-RELATED	0.88328
Sevir.9G218500		0.88322
Sevir.6G002600	(1 of 34) PF04844 - Transcriptional repressor, ovate (Ovate)	0.88322
Sevir.7G032300		0.88309
Sevir.3G354500	(1 of 10) 1.14.13.192 - Oryzalexin E synthase / CYP76M6	0.88302
Sevir.4G077500	(1 of 3) PTHR23024//PTHR23024:SF199 - MEMBER OF 'GDXG' FAMILY OF LIPOLYTIC ENZYMES // SUBFAMILY NOT NAMED	0.88296
Sevir.1G309700	(1 of 35) PF10250 - GDP-fucose protein O-fucosyltransferase (O-FucT)	0.88284
Sevir.9G554400	(1 of 3) PTHR11260//PTHR11260:SF209 - GLUTATHIONE S-TRANSFERASE, GST, SUPERFAMILY, GST DOMAIN CONTAINING // SUBFAMILY NOT NAMED	0.88277
Sevir.5G307100	(1 of 1) PTHR12300:SF27 - HVA22-LIKE PROTEIN F	0.88267
Sevir.5G383000	(1 of 1) PTHR11709//PTHR11709:SF101 - MULTI-COPPER OXIDASE // SUBFAMILY NOT NAMED	0.88264
Sevir.5G420600	(1 of 1) PTHR10231//PTHR10231:SF49 - NUCLEOTIDE-SUGAR TRANSMEMBRANE TRANSPORTER // SUBFAMILY NOT NAMED	0.88261
Sevir.5G145300	(1 of 14) 3.5.1.52 - Peptide-N(4)-(N-acetyl-beta-glucosaminyl)asparagine amidase / N-oligosaccharide glycopeptidase	0.88257
Sevir.9G345300	(1 of 4) PTHR14155//PTHR14155:SF187 - RING FINGER DOMAIN-CONTAINING // SUBFAMILY NOT NAMED	0.88255
Sevir.4G103600	(1 of 63) PF14416 - PMR5 N terminal Domain (PMR5N)	0.88252
Sevir.6G100400	(1 of 2) PTHR12992:SF9 - NUDIX HYDROLASE 11	0.88251
Sevir.6G016000		0.8824
Sevir.2G269100	(1 of 2) PTHR22595//PTHR22595:SF57 - CHITINASE-RELATED // SUBFAMILY NOT NAMED	0.88238
Sevir.9G154300	(1 of 52) PF00612 - IQ calmodulin-binding motif (IQ)	0.88233
Sevir.9G228100	(1 of 9) 3.1.1.73 - Feruloyl esterase / Hydroxycinnamoyl esterase	0.88224
Sevir.1G334500	(1 of 2) PTHR10177//PTHR10177:SF219 - CYCLINE // SUBFAMILY NOT NAMED	0.88213
Sevir.1G068700	(1 of 2) PTHR12725//PTHR12725:SF61 - HALOACID DEHALOGENASE-LIKE HYDROLASE // SUBFAMILY NOT NAMED	0.88205
Sevir.2G172000	(1 of 3) PTHR11132//PTHR11132:SF120 - SOLUTE CARRIER FAMILY 35 // SUBFAMILY NOT NAMED	0.88195
Sevir.1G114300	(1 of 2) PTHR23515:SF2 - HIGH AFFINITY NITRATE TRANSPORTER 2.3-RELATED	0.88193
Sevir.9G260500	(1 of 34) K09338 - homeobox-leucine zipper protein (HD-ZIP)	0.88186
Sevir.9G401000	(1 of 1) PTHR11825:SF7 - BRANCHED-CHAIN-AMINO-ACID AMINOTRANSFERASE-LIKE PROTEIN 1-RELATED	0.88182
Sevir.8G104700		0.8816
Sevir.1G054500	(1 of 12) PF00560//PF07714//PF08263 - Leucine Rich Repeat (LRR_1) // Protein tyrosine kinase (Pkinase_Tyr) // Leucine rich repeat N-terminal domain (LRRNT_2)	0.88159
Sevir.3G033500	(1 of 1) PTHR10994:SF77 - RETICULON-LIKE PROTEIN B10-RELATED	0.88155
Sevir.6G107700	(1 of 25) K08235 - xyloglucan:xyloglucosyl transferase (E2.4.1.207)	0.88152
Sevir.1G055700	(1 of 1) PTHR22835//PTHR22835:SF276 - ZINC FINGER FYVE DOMAIN CONTAINING PROTEIN // SUBFAMILY NOT NAMED	0.88151
Sevir.9G281300	(1 of 21) PF03763 - Remorin, C-terminal region (Remorin_C)	0.8815
Sevir.8G122600	(1 of 1) PTHR23177//PTHR23177:SF16 - MKIAA1688 PROTEIN // SUBFAMILY NOT NAMED	0.88137
Sevir.5G150900	(1 of 1) PTHR22904//PTHR22904:SF366 - TPR REPEAT CONTAINING PROTEIN // SUBFAMILY NOT NAMED	0.88134
Sevir.7G001900	(1 of 52) PF13912 - C2H2-type zinc finger (zf-C2H2_6)	0.88123
Sevir.1G383500	(1 of 1) K19022 - AP-5 complex subunit beta-1 (AP5B1)	0.88109
Sevir.3G184900	(1 of 36) PF02701 - Dof domain, zinc finger (zf-Dof)	0.88079
Sevir.2G006100	(1 of 65) PF02298 - Plastocyanin-like domain (Cu_bind_like)	0.88076
Sevir.3G277100	(1 of 1) PTHR31235:SF11 - PEROXIDASE 21	0.88075
Sevir.1G143600	(1 of 1) PTHR24361:SF396 - MITOGEN-ACTIVATED PROTEIN KINASE KINASE KINASE 15-RELATED	0.88068
Sevir.5G209900	(1 of 52) PF00069//PF08263//PF13855 - Protein kinase domain (Pkinase) // Leucine rich repeat N-terminal domain (LRRNT_2) // Leucine rich repeat (LRR_8)	0.88065
Sevir.2G185100		0.88058
Sevir.5G318000	(1 of 3) PTHR10071//PTHR10071:SF170 - TRANSCRIPTION FACTOR GATA GATA BINDING FACTOR // SUBFAMILY NOT NAMED	0.88055
Sevir.6G071700	(1 of 2) PTHR33974:SF2 - GENOMIC DNA, CHROMOSOME 3, P1 CLONE: MSD21	0.88055
Sevir.5G417900		0.88052
Sevir.5G115300	(1 of 35) PF10250 - GDP-fucose protein O-fucosyltransferase (O-FucT)	0.88051
Sevir.7G319000	(1 of 2) PTHR32467:SF21 - ETHYLENE-RESPONSIVE TRANSCRIPTION FACTOR WRI1	0.88051
Sevir.4G087800	(1 of 65) PF02298 - Plastocyanin-like domain (Cu_bind_like)	0.88048
Sevir.4G266500		0.88039
Sevir.2G252900		0.88038
Sevir.7G036800	(1 of 2) K15103 - solute carrier family 25 (mitochondrial uncoupling protein), member 8/9 (UCP2_3, SLC25A8_9)	0.88031
Sevir.3G265700		0.88029
Sevir.4G043900	(1 of 1) PTHR31585:SF6 - FOLATE-BIOPTERIN TRANSPORTER 2-RELATED	0.88023
Sevir.7G007400	(1 of 1) PTHR31356:SF8 - L-ASCORBATE PEROXIDASE 5, PEROXISOMAL	0.88018
Sevir.3G335600	(1 of 1) PTHR24351//PTHR24351:SF73 - RIBOSOMAL PROTEIN S6 KINASE // SUBFAMILY NOT NAMED	0.87997
Sevir.3G246500	(1 of 6) 3.2.1.52 - Beta-N-acetylhexosaminidase / N-acetyl-beta-glucosaminidase	0.87967
Sevir.1G236600	(1 of 8) PF05911 - Filament-like plant protein, long coiled-coil (FPP)	0.87966
Sevir.9G539000	(1 of 6) PTHR11527//PTHR11527:SF151 - SMALL HEAT-SHOCK PROTEIN HSP20 FAMILY // SUBFAMILY NOT NAMED	0.87953
Sevir.5G287400	(1 of 7) PF05512 - AWPM-19-like family (AWPM-19)	0.87946
Sevir.8G262800	(1 of 1) PTHR11709//PTHR11709:SF80 - MULTI-COPPER OXIDASE // SUBFAMILY NOT NAMED	0.87941	***
Sevir.5G434100	(1 of 1) PTHR23177:SF23 - CRIB DOMAIN-CONTAINING PROTEIN RIC4	0.87932
Sevir.9G458900	(1 of 1) PTHR31234:SF8 - EXPRESSED PROTEIN	0.87913
Sevir.5G214900	(1 of 1321) 2.7.11.1 - Non-specific serine/threonine protein kinase / Threonine-specific protein kinase	0.87912
Sevir.5G052200	(1 of 3) PTHR31388:SF3 - PEROXIDASE 36-RELATED	0.87905
Sevir.3G284300	(1 of 63) PF14416 - PMR5 N terminal Domain (PMR5N)	0.87897
Sevir.5G323400	(1 of 1) PTHR11941:SF94 - 3-HYDROXYISOBUTYRYL-COA HYDROLASE-LIKE PROTEIN 5	0.8789
Sevir.1G292000	(1 of 3) K08829 - male germ cell-associated kinase [EC:2.7.11.22] (MAK)	0.87878
Sevir.3G149600	(1 of 2) PTHR31621:SF0 - DUF679 DOMAIN MEMBRANE PROTEIN 7	0.87878
Sevir.7G143100	(1 of 3) PTHR10353//PTHR10353:SF47 - GLYCOSYL HYDROLASE // SUBFAMILY NOT NAMED	0.87873
Sevir.9G146600	(1 of 1) PTHR11200//PTHR11200:SF151 - INOSITOL 5-PHOSPHATASE // SUBFAMILY NOT NAMED	0.87852
Sevir.1G031900	(1 of 2) PTHR11034//PTHR11034:SF25 - N-MYC DOWNSTREAM REGULATED // SUBFAMILY NOT NAMED	0.8783
Sevir.1G351800	(1 of 1) PTHR10334:SF222 - PROTEIN SCL-23	0.87813
Sevir.3G016100	(1 of 24) PF06749 - Protein of unknown function (DUF1218) (DUF1218)	0.87813
Sevir.2G270700	(1 of 40) PF00314 - Thaumatin family (Thaumatin)	0.87813
Sevir.1G175800	(1 of 1) PTHR14791//PTHR14791:SF27 - BOMB/KIRA PROTEINS // SUBFAMILY NOT NAMED	0.87812
Sevir.9G154400	(1 of 35) PF02485 - Core-2/I-Branching enzyme (Branch)	0.87805
Sevir.5G363500		0.87794
Sevir.5G375000	(1 of 2) PTHR24349//PTHR24349:SF145 - SERINE/THREONINE-PROTEIN KINASE // SUBFAMILY NOT NAMED	0.87791
Sevir.9G383500	(1 of 1) PTHR18896//PTHR18896:SF73 - PHOSPHOLIPASE D // SUBFAMILY NOT NAMED	0.87785
Sevir.2G377200	(1 of 1) PTHR32227:SF48 - GLUCAN ENDO-1,3-BETA-GLUCOSIDASE 4	0.87781
Sevir.4G060200	(1 of 1) PTHR31852:SF25 - LATE EMBRYOGENESIS ABUNDANT PROTEIN, GROUP 2	0.8778
Sevir.2G000300	(1 of 2) PTHR23155//PTHR23155:SF411 - LEUCINE-RICH REPEAT-CONTAINING PROTEIN // SUBFAMILY NOT NAMED	0.87772
Sevir.3G164800	(1 of 2) 2.5.1.10//2.5.1.29 - (2E,6E)-farnesyl diphosphate synthase / Geranyltranstransferase // Geranylgeranyl diphosphate synthase / Geranylgeranyl-PP synthetase	0.8774
Sevir.9G012300	(1 of 1) PTHR12701:SF13 - B-CELL RECEPTOR-ASSOCIATED PROTEIN 31-LIKE PROTEIN	0.8774
Sevir.2G349600	(1 of 6) KOG0508//KOG4412 - Ankyrin repeat protein // 26S proteasome regulatory complex, subunit PSMD10	0.87734
Sevir.6G141400	(1 of 2) K12272 - signal recognition particle receptor subunit beta (SRPRB, SRP102)	0.87721
Sevir.1G055500	(1 of 12) PF05627 - Cleavage site for pathogenic type III effector avirulence factor Avr (AvrRpt-cleavage)	0.87715
Sevir.5G441200		0.8771
Sevir.1G225700	(1 of 1) PTHR10836:SF59 - GLYCERALDEHYDE-3-PHOSPHATE DEHYDROGENASE GAPC1, CYTOSOLIC	0.87709
Sevir.3G154500	(1 of 10) PF07797 - Protein of unknown function (DUF1639) (DUF1639)	0.87691
Sevir.9G114100	(1 of 1) PTHR11937//PTHR11937:SF210 - ACTIN // SUBFAMILY NOT NAMED	0.87689
Sevir.1G167600	(1 of 186) PF00847 - AP2 domain (AP2)	0.87688
Sevir.7G233200	(1 of 2) PTHR10687//PTHR10687:SF23 - SECRETORY CARRIER-ASSOCIATED MEMBRANE PROTEIN SCAMP // SUBFAMILY NOT NAMED	0.87686
Sevir.7G003000	(1 of 6) 4.2.1.119 - Enoyl-CoA hydratase 2 / ECH2	0.87678
Sevir.7G124600	(1 of 1) K15112 - solute carrier family 25 (mitochondrial uncoupling protein), member 27 (SLC25A27, UCP4)	0.87677
Sevir.1G108400	(1 of 1) K16587 - HAUS augmin-like complex subunit 4 (HAUS4)	0.87665
Sevir.3G266800	(1 of 1) PTHR10502:SF99 - ANNEXIN D3	0.87657
Sevir.7G227400	(1 of 4) K10663 - E3 ubiquitin-protein ligase ATL4 [EC:6.3.2.19] (ATL4)	0.87652
Sevir.4G177000	(1 of 1) PTHR10110:SF101 - SODIUM/HYDROGEN EXCHANGER 4	0.87649
Sevir.6G252500	(1 of 3) 4.2.2.23 - Rhamnogalacturonan endolyase / Rhamnogalacturonase B	0.87631
Sevir.9G109700	(1 of 13) PF07714//PF13855 - Protein tyrosine kinase (Pkinase_Tyr) // Leucine rich repeat (LRR_8)	0.8762
Sevir.2G389900		0.876
Sevir.4G007800	(1 of 2) PTHR10641//PTHR10641:SF555 - MYB-LIKE DNA-BINDING PROTEIN MYB // SUBFAMILY NOT NAMED	0.8759
Sevir.9G514800	(1 of 2) PTHR24073:SF350 - RAS-RELATED PROTEIN RABA4C	0.87583
Sevir.9G232900	(1 of 1) 3.6.1.19 - Nucleoside-triphosphate diphosphatase / Nucleoside-triphosphate pyrophosphatase	0.87576
Sevir.5G443700	(1 of 4) PTHR11062:SF105 - BETA-1,4-XYLOSYLTRANSFERASE IRX10-RELATED	0.87574
Sevir.4G153900	(1 of 50) PF07983 - X8 domain (X8)	0.87572
Sevir.5G135900	(1 of 1321) 2.7.11.1 - Non-specific serine/threonine protein kinase / Threonine-specific protein kinase	0.87571
Sevir.9G058000	(1 of 103) PF14368 - Probable lipid transfer (LTP_2)	0.87562
Sevir.2G079700		0.87562
Sevir.3G065800	(1 of 4) PTHR15371:SF2 - OUTER ENVELOPE PORE PROTEIN 16-1, CHLOROPLASTIC	0.87554
Sevir.5G436500		0.8755
Sevir.2G233100	(1 of 1) PTHR11527//PTHR11527:SF161 - SMALL HEAT-SHOCK PROTEIN HSP20 FAMILY // SUBFAMILY NOT NAMED	0.87545
Sevir.2G163800	(1 of 1) PTHR32227:SF11 - O-GLYCOSYL HYDROLASES FAMILY 17 PROTEIN	0.87536
Sevir.4G189400	(1 of 2) PTHR24351//PTHR24351:SF77 - RIBOSOMAL PROTEIN S6 KINASE // SUBFAMILY NOT NAMED	0.87534
Sevir.9G250900	(1 of 9) PTHR11746//PTHR11746:SF86 - O-METHYLTRANSFERASE // SUBFAMILY NOT NAMED	0.87531
Sevir.2G418900	(1 of 158) 1.11.1.7 - Peroxidase / Lactoperoxidase	0.87511
Sevir.7G178200	(1 of 3) K13064 - phenylalanine/tyrosine ammonia-lyase (PTAL)	0.87507
Sevir.2G373400	(1 of 1) K03691 - peptide-O-fucosyltransferase (POFUT)	0.87503
Sevir.8G141900	(1 of 1) PTHR22835//PTHR22835:SF133 - ZINC FINGER FYVE DOMAIN CONTAINING PROTEIN // SUBFAMILY NOT NAMED	0.87497
Sevir.1G136900	(1 of 1) PTHR11751//PTHR11751:SF400 - SUBGROUP I AMINOTRANSFERASE RELATED // SUBFAMILY NOT NAMED	0.87489
Sevir.6G238300	(1 of 8) PF06075 - Plant protein of unknown function (DUF936) (DUF936)	0.87484
Sevir.5G443400	(1 of 2) PTHR22763//PTHR22763:SF34 - RING ZINC FINGER PROTEIN // SUBFAMILY NOT NAMED	0.87484
Sevir.2G076700		0.8748
Sevir.2G133200	(1 of 103) PF14368 - Probable lipid transfer (LTP_2)	0.87478
Sevir.8G034900	(1 of 2) PTHR23177//PTHR23177:SF26 - MKIAA1688 PROTEIN // SUBFAMILY NOT NAMED	0.8747
Sevir.9G108600	(1 of 2) PTHR11588:SF101 - TUBULIN ALPHA-2 CHAIN-RELATED	0.87462
Sevir.1G305900		0.87459
Sevir.9G494100	(1 of 1) PTHR31246:SF5 - MICROTUBULE-ASSOCIATED PROTEIN 70-5	0.87457
Sevir.1G284800	(1 of 2) PTHR14155//PTHR14155:SF120 - RING FINGER DOMAIN-CONTAINING // SUBFAMILY NOT NAMED	0.8745
Sevir.5G039600	(1 of 1) 3.5.4.19 - Phosphoribosyl-AMP cyclohydrolase	0.87435
Sevir.9G145800	(1 of 34) PF04570 - zinc-finger of the FCS-type, C2-C2 (zf-FLZ)	0.87422
Sevir.4G075300	(1 of 1) PTHR11071//PTHR11071:SF279 - PEPTIDYL-PROLYL CIS-TRANS ISOMERASE // SUBFAMILY NOT NAMED	0.87421
Sevir.3G130400	(1 of 9) PF11331 - Probable zinc-ribbon domain (zinc_ribbon_12)	0.8739
Sevir.3G136400	(1 of 2) PTHR10366//PTHR10366:SF453 - NAD DEPENDENT EPIMERASE/DEHYDRATASE // SUBFAMILY NOT NAMED	0.87374
Sevir.5G437100	(1 of 1) PTHR11062//PTHR11062:SF48 - EXOSTOSIN HEPARAN SULFATE GLYCOSYLTRANSFERASE -RELATED // SUBFAMILY NOT NAMED	0.87372
Sevir.2G242900	(1 of 1) PTHR23024//PTHR23024:SF171 - MEMBER OF 'GDXG' FAMILY OF LIPOLYTIC ENZYMES // SUBFAMILY NOT NAMED	0.8737
Sevir.3G028600	(1 of 2) PTHR12300//PTHR12300:SF48 - HVA22-LIKE PROTEINS // SUBFAMILY NOT NAMED	0.87367
Sevir.7G035800	(1 of 1) PTHR10579//PTHR10579:SF55 - CALCIUM-ACTIVATED CHLORIDE CHANNEL REGULATOR // SUBFAMILY NOT NAMED	0.87361
Sevir.2G278800	(1 of 9) K10251 - 17beta-estradiol 17-dehydrogenase / very-long-chain 3-oxoacyl-CoA reductase (HSD17B12, KAR, IFA38)	0.87355
Sevir.5G004300	(1 of 1) PTHR10460:SF10 - PROTEIN ABIL2-RELATED	0.87349
Sevir.5G243600	(1 of 4) 2.3.1.45 - N-acetylneuraminate 7-O(or 9-O)-acetyltransferase	0.87334
Sevir.4G003500	(1 of 130) PF02365 - No apical meristem (NAM) protein (NAM)	0.87334
Sevir.8G110600	(1 of 3) PTHR30620//PTHR30620:SF45 - PERIPLASMIC BETA-GLUCOSIDASE-RELATED // SUBFAMILY NOT NAMED	0.8733
Sevir.7G150700	(1 of 3) PTHR10666//PTHR10666:SF127 - UBIQUITIN // SUBFAMILY NOT NAMED	0.87324
Sevir.2G085000	(1 of 1) PTHR33739:SF5 - MEDIATOR OF RNA POLYMERASE II TRANSCRIPTION SUBUNIT 33A	0.87319
Sevir.1G353300	(1 of 1) PTHR11638//PTHR11638:SF95 - ATP-DEPENDENT CLP PROTEASE // SUBFAMILY NOT NAMED	0.87318
Sevir.8G041800	(1 of 3) PTHR10579//PTHR10579:SF57 - CALCIUM-ACTIVATED CHLORIDE CHANNEL REGULATOR // SUBFAMILY NOT NAMED	0.87315
Sevir.4G063500	(1 of 47) PF03140 - Plant protein of unknown function (DUF247)	0.87314
Sevir.5G378600		0.8731
Sevir.9G500700	(1 of 5) PF13943 - WPP domain (WPP)	0.87307
Sevir.9G191200	(1 of 1) PTHR10811:SF5 - BETA-1,3-GLUCOSYLTRANSFERASE	0.87303
Sevir.4G171400	(1 of 3) K00384 - thioredoxin reductase (NADPH) (trxB)	0.87301
Sevir.9G099800	(1 of 1) PTHR22298//PTHR22298:SF50 - ENDO-1,4-BETA-GLUCANASE // SUBFAMILY NOT NAMED	0.8729
Sevir.4G278100	(1 of 1) PTHR23324:SF85 - CELLULAR RETINALDEHYDE-BINDING/TRIPLE FUNCTION DOMAIN-CONTAINING PROTEIN	0.87287
Sevir.4G146600	(1 of 15) 1.3.3.8 - Tetrahydroberberine oxidase / THB oxidase	0.87286
Sevir.8G231600		0.87285
Sevir.5G419900	(1 of 1) PTHR23213//PTHR23213:SF220 - FORMIN-RELATED // SUBFAMILY NOT NAMED	0.87284
Sevir.5G138800		0.87281
Sevir.6G167400	(1 of 2) PTHR13697//PTHR13697:SF20 - PHOSPHOFRUCTOKINASE // SUBFAMILY NOT NAMED	0.87276
Sevir.5G156100	(1 of 1) PTHR22835//PTHR22835:SF162 - ZINC FINGER FYVE DOMAIN CONTAINING PROTEIN // SUBFAMILY NOT NAMED	0.87275
Sevir.1G265200	(1 of 67) PF01357//PF03330 - Pollen allergen (Pollen_allerg_1) // Rare lipoprotein A (RlpA)-like double-psi beta-barrel (DPBB_1)	0.87268
Sevir.1G149600		0.87267
Sevir.4G044900	(1 of 10) K13065 - shikimate O-hydroxycinnamoyltransferase (E2.3.1.133, HCT)	0.87253
Sevir.2G153200		0.87252
Sevir.4G043400	(1 of 2) PTHR14155//PTHR14155:SF149 - RING FINGER DOMAIN-CONTAINING // SUBFAMILY NOT NAMED	0.87244
Sevir.1G309900	(1 of 1) PTHR12565//PTHR12565:SF138 - STEROL REGULATORY ELEMENT-BINDING PROTEIN // SUBFAMILY NOT NAMED	0.87231
Sevir.4G201500	(1 of 1) 4.1.2.10 - (R)-mandelonitrile lyase / Mandelonitrile benzaldehyde-lyase	0.8723
Sevir.9G249400	(1 of 13) PF07911 - Protein of unknown function (DUF1677) (DUF1677)	0.87227
Sevir.5G084100	(1 of 3) 1.3.3.5 - Bilirubin oxidase	0.87226
Sevir.9G313900	(1 of 1) PTHR23160//PTHR23160:SF8 - MYOSIN HEAVY CHAIN-RELATED // SUBFAMILY NOT NAMED	0.87225
Sevir.9G358500	(1 of 4) PTHR10209//PTHR10209:SF158 - OXIDOREDUCTASE, 2OG-FE II OXYGENASE FAMILY PROTEIN // SUBFAMILY NOT NAMED	0.87224
Sevir.9G110800	(1 of 2) K17261 - adenylyl cyclase-associated protein (CAP1_2, SRV2)	0.87221
Sevir.2G127600	(1 of 67) PF01357//PF03330 - Pollen allergen (Pollen_allerg_1) // Rare lipoprotein A (RlpA)-like double-psi beta-barrel (DPBB_1)	0.87212
Sevir.6G101000	(1 of 8) PF04654 - Protein of unknown function, DUF599 (DUF599)	0.872
Sevir.5G339700	(1 of 2) PTHR19297//PTHR19297:SF105 - GLYCOSYLTRANSFERASE 14 FAMILY MEMBER // SUBFAMILY NOT NAMED	0.872
Sevir.5G066400		0.87197
Sevir.8G226800	(1 of 12) K10406 - kinesin family member C2/C3 (KIFC2_3)	0.87163
Sevir.7G076900	(1 of 35) PF05553 - Cotton fibre expressed protein (DUF761)	0.87161
Sevir.4G133000	(1 of 158) 1.11.1.7 - Peroxidase / Lactoperoxidase	0.87148
Sevir.6G123200	(1 of 2) K00208 - enoyl- (fabI)	0.87146
Sevir.6G248000		0.87144
Sevir.7G256000	(1 of 1) PTHR31071:SF2 - F11F12.2 PROTEIN	0.87141
Sevir.6G013700	(1 of 25) K08235 - xyloglucan:xyloglucosyl transferase (E2.4.1.207)	0.87135
Sevir.6G227600	(1 of 1) PTHR12608:SF4 - GDT1-LIKE PROTEIN 3	0.87129
Sevir.9G052900	(1 of 10) PF06886 - Targeting protein for Xklp2 (TPX2) (TPX2)	0.87125
Sevir.7G150600	(1 of 3) PTHR10666//PTHR10666:SF127 - UBIQUITIN // SUBFAMILY NOT NAMED	0.871
Sevir.3G008200	(1 of 1) PTHR22870//PTHR22870:SF194 - REGULATOR OF CHROMOSOME CONDENSATION // SUBFAMILY NOT NAMED	0.87095
Sevir.7G337800	(1 of 87) K10523 - speckle-type POZ protein (SPOP)	0.87095
Sevir.1G077200	(1 of 65) PF02298 - Plastocyanin-like domain (Cu_bind_like)	0.87092
Sevir.4G048700	(1 of 12) PF05903 - PPPDE putative peptidase domain (Peptidase_C97)	0.87088
Sevir.9G243100		0.87081
Sevir.3G317200	(1 of 2) PTHR31238:SF39 - GERMIN-LIKE PROTEIN SUBFAMILY 2 MEMBER 1-RELATED	0.87079
Sevir.4G006400	(1 of 65) PF00892 - EamA-like transporter family (EamA)	0.87072
Sevir.3G291400	(1 of 8) 3.6.3.26 - Nitrate-transporting ATPase	0.87037
Sevir.9G242400	(1 of 2) PTHR22763//PTHR22763:SF22 - RING ZINC FINGER PROTEIN // SUBFAMILY NOT NAMED	0.87022
Sevir.9G402900	(1 of 1) PTHR23086//PTHR23086:SF49 - PHOSPHATIDYLINOSITOL-4-PHOSPHATE 5-KINASE // SUBFAMILY NOT NAMED	0.8702
Sevir.1G035000	(1 of 2) K02147 - V-type H+-transporting ATPase subunit B (ATPeV1B, ATP6B)	0.87016
Sevir.7G172200	(1 of 1) PTHR12058:SF1 - ACTIN-RELATED PROTEIN 2/3 COMPLEX SUBUNIT 2B	0.87001
Sevir.9G254400	(1 of 1) PF00642//PF02037 - Zinc finger C-x8-C-x5-C-x3-H type (and similar) (zf-CCCH) // SAP domain (SAP)	0.86995
Sevir.8G104000	(1 of 2) PTHR10641//PTHR10641:SF496 - MYB-LIKE DNA-BINDING PROTEIN MYB // SUBFAMILY NOT NAMED	0.86988
Sevir.6G088500	(1 of 3) PTHR10108//PTHR10108:SF720 - METHYLTRANSFERASE // SUBFAMILY NOT NAMED	0.86986
Sevir.2G098700	(1 of 3) 3.5.4.3 - Guanine deaminase / Guanine aminase	0.86984
Sevir.3G009400	(1 of 67) PF03168 - Late embryogenesis abundant protein (LEA_2)	0.86978
Sevir.1G048500	(1 of 56) PF03514 - GRAS domain family (GRAS)	0.86961
Sevir.1G116000	(1 of 1) PTHR10641//PTHR10641:SF590 - MYB-LIKE DNA-BINDING PROTEIN MYB // SUBFAMILY NOT NAMED	0.8696
Sevir.9G530300	(1 of 35) PF10250 - GDP-fucose protein O-fucosyltransferase (O-FucT)	0.86946
Sevir.9G070500	(1 of 2) K00234 - succinate dehydrogenase (ubiquinone) flavoprotein subunit (SDHA, SDH1)	0.86945
Sevir.7G216200	(1 of 109) KOG0157 - Cytochrome P450 CYP4/CYP19/CYP26 subfamilies	0.86934
Sevir.6G085700		0.86917
Sevir.8G013000	(1 of 2) K14424 - 4-alpha-methyl-delta7-sterol-4alpha-methyl oxidase (SMO2)	0.86889
Sevir.6G005100	(1 of 1) PTHR31621:SF10 - F16B3.6 PROTEIN	0.86867
Sevir.2G300900	(1 of 1) PTHR10641:SF588 - TRANSCRIPTION REPRESSOR MYB4	0.86862
Sevir.9G483800	(1 of 1321) 2.7.11.1 - Non-specific serine/threonine protein kinase / Threonine-specific protein kinase	0.86857
Sevir.9G444000	(1 of 2) K15306 - Ran-binding protein 1 (RANBP1)	0.86854
Sevir.3G125500		0.86853
Sevir.5G023800	(1 of 5) PF06273 - Plant specific eukaryotic initiation factor 4B (eIF-4B)	0.86852
Sevir.5G186500	(1 of 5) PTHR11654//PTHR11654:SF152 - OLIGOPEPTIDE TRANSPORTER-RELATED // SUBFAMILY NOT NAMED	0.86848
Sevir.5G421200	(1 of 2) PTHR21493//PTHR21493:SF110 - CGI-141-RELATED/LIPASE CONTAINING PROTEIN // SUBFAMILY NOT NAMED	0.86822
Sevir.2G344700		0.86816
Sevir.3G096200	(1 of 1) PTHR19359//PTHR19359:SF39 - CYTOCHROME B5 // SUBFAMILY NOT NAMED	0.86812
Sevir.3G287900	(1 of 3) PTHR23024//PTHR23024:SF133 - MEMBER OF 'GDXG' FAMILY OF LIPOLYTIC ENZYMES // SUBFAMILY NOT NAMED	0.8681
Sevir.8G066500	(1 of 8) PTHR23155//PTHR23155:SF621 - LEUCINE-RICH REPEAT-CONTAINING PROTEIN // SUBFAMILY NOT NAMED	0.86788
Sevir.1G274100	(1 of 1) PTHR13902//PTHR13902:SF57 - SERINE/THREONINE-PROTEIN KINASE WNK WITH NO LYSINE -RELATED // SUBFAMILY NOT NAMED	0.86778
Sevir.1G256100	(1 of 130) PF02365 - No apical meristem (NAM) protein (NAM)	0.86774
Sevir.1G260500	(1 of 1) PTHR33021:SF62 - CUPREDOXIN SUPERFAMILY PROTEIN-RELATED	0.86769
Sevir.7G310100	(1 of 3) PTHR11785//PTHR11785:SF331 - AMINO ACID TRANSPORTER // SUBFAMILY NOT NAMED	0.86769
Sevir.3G236200		0.86761
Sevir.5G035200	(1 of 8) 2.4.2.1 - Purine-nucleoside phosphorylase / PNPase	0.86752
Sevir.3G266900	(1 of 1) PTHR10502//PTHR10502:SF124 - ANNEXIN // SUBFAMILY NOT NAMED	0.86746
Sevir.3G033600	(1 of 1) PTHR27000:SF43 - GENOMIC DNA, CHROMOSOME 3, P1 CLONE: MLD14	0.86741
Sevir.9G290500	(1 of 21) 3.2.1.8 - Endo-1,4-beta-xylanase	0.86729
Sevir.7G210600	(1 of 17) PF04783 - Protein of unknown function (DUF630) (DUF630)	0.86718
Sevir.J010300		0.86694
Sevir.2G268200	(1 of 17) PF04784 - Protein of unknown function, DUF547 (DUF547)	0.86694
Sevir.4G259600	(1 of 9) PF07839 - Plant calmodulin-binding domain (CaM_binding)	0.86686
Sevir.8G017500	(1 of 63) PF14416 - PMR5 N terminal Domain (PMR5N)	0.86686
Sevir.7G167500	(M=1) PTHR24420//PTHR24420:SF487 - LEUCINE-RICH REPEAT RECEPTOR-LIKE PROTEIN KINASE // SUBFAMILY NOT NAMED	0.86683
Sevir.9G377500	(1 of 1) PTHR12526//PTHR12526:SF398 - GLYCOSYLTRANSFERASE // SUBFAMILY NOT NAMED	0.86676
Sevir.9G128100	(1 of 1) PTHR10566:SF58 - PROTEIN D2023.6	0.86675
Sevir.2G422400	(1 of 3) PF16711 - Actin-binding domain of plant-specific actin-binding protein (SCAB-ABD)	0.86673
Sevir.2G297800	(1 of 1) PTHR23430//PTHR23430:SF96 - HISTONE H2A // SUBFAMILY NOT NAMED	0.86673
Sevir.9G504300	(1 of 1) PTHR23213//PTHR23213:SF256 - FORMIN-RELATED // SUBFAMILY NOT NAMED	0.86661
Sevir.4G138100	(1 of 1) PTHR32227:SF85 - GLYCOSYL HYDROLASES FAMILY PROTEIN	0.8666
Sevir.7G284600	(1 of 40) PF14009 - Domain of unknown function (DUF4228) (DUF4228)	0.86647
Sevir.2G179800	(1 of 13) 1.13.11.19 - Cysteamine dioxygenase / Persulfurase	0.86638
Sevir.1G315300	(1 of 40) PF14009 - Domain of unknown function (DUF4228) (DUF4228)	0.86633
Sevir.5G405400	(1 of 1) KOG4454 - RNA binding protein (RRM superfamily)	0.86632
Sevir.4G229000	(1 of 1) PTHR31636:SF2 - SCARECROW-LIKE PROTEIN 18	0.86628
Sevir.5G387700	(1 of 2) PTHR21290//PTHR21290:SF29 - SPHINGOMYELIN SYNTHETASE // SUBFAMILY NOT NAMED	0.86622
Sevir.3G185800	(1 of 11) KOG2922 - Uncharacterized conserved protein	0.86614
Sevir.9G531600	(1 of 1) PTHR23241//PTHR23241:SF63 - LATE EMBRYOGENESIS ABUNDANT PLANTS LEA-RELATED // SUBFAMILY NOT NAMED	0.86604
Sevir.6G162700	(1 of 2) PTHR23151//PTHR23151:SF67 - DIHYDROLIPOAMIDE ACETYL/SUCCINYL-TRANSFERASE-RELATED // SUBFAMILY NOT NAMED	0.86603
Sevir.4G044400	(1 of 52) PF00069//PF08263//PF13855 - Protein kinase domain (Pkinase) // Leucine rich repeat N-terminal domain (LRRNT_2) // Leucine rich repeat (LRR_8)	0.86599
Sevir.9G561500	(1 of 79) PF00170 - bZIP transcription factor (bZIP_1)	0.86593
Sevir.6G113500	(1 of 1) PTHR10766//PTHR10766:SF47 - TRANSMEMBRANE 9 SUPERFAMILY PROTEIN // SUBFAMILY NOT NAMED	0.86591
Sevir.1G372300	(1 of 1) PTHR21717//PTHR21717:SF24 - TELOMERIC REPEAT BINDING PROTEIN // SUBFAMILY NOT NAMED	0.86582
Sevir.7G088800	(1 of 2) K00999 - CDP-diacylglycerol--inositol 3-phosphatidyltransferase (CDIPT)	0.8658
Sevir.1G023000	(1 of 2) 2.5.1.79 - Thermospermine synthase	0.86572
Sevir.9G576200	(1 of 4) PTHR31223:SF17 - CYTOKININ RIBOSIDE 5'-MONOPHOSPHATE PHOSPHORIBOHYDROLASE LOG3-RELATED	0.86538
Sevir.4G103900	(1 of 63) PF14416 - PMR5 N terminal Domain (PMR5N)	0.86535
Sevir.5G277100	(1 of 1) PTHR10641//PTHR10641:SF549 - MYB-LIKE DNA-BINDING PROTEIN MYB // SUBFAMILY NOT NAMED	0.86516
Sevir.9G059600	(1 of 2) PTHR24411:SF35 - BTB/POZ AND MATH DOMAIN-CONTAINING PROTEIN 1-RELATED	0.8651
Sevir.5G109600	(1 of 26) PF02469 - Fasciclin domain (Fasciclin)	0.86509
Sevir.9G508100	(1 of 9) KOG0324 - Uncharacterized conserved protein	0.86497
Sevir.1G271700	(1 of 1) PTHR22835//PTHR22835:SF246 - ZINC FINGER FYVE DOMAIN CONTAINING PROTEIN // SUBFAMILY NOT NAMED	0.86497
Sevir.6G246500	(1 of 1) PTHR20863//PTHR20863:SF33 - ACYL CARRIER PROTEIN/ZINC FINGER PROTEIN 593-RELATED // SUBFAMILY NOT NAMED	0.86486
Sevir.4G010100	(1 of 3) PTHR31945:SF11 - TRANSCRIPTION FACTOR ABORTED MICROSPORES	0.86479
Sevir.3G174600	(1 of 2) PTHR31221:SF7 - WRKY TRANSCRIPTION FACTOR 24-RELATED	0.86478
Sevir.9G433300	(1 of 2) PTHR32285:SF19 - PROTEIN TRICHOME BIREFRINGENCE-LIKE 6	0.86462
Sevir.6G170400	(1 of 2) PTHR23056:SF52 - CALCINEURIN B SUBUNIT (PROTEIN PHOSPHATASE 2B REGULATORY SUBUNIT)-LIKE PROTEIN	0.86457
Sevir.6G028500	(1 of 47) PF03140 - Plant protein of unknown function (DUF247)	0.86442
Sevir.8G002800	(1 of 2) PTHR31810:SF2 - METACASPASE-9	0.86441
Sevir.5G410500	(1 of 1) PTHR10108//PTHR10108:SF926 - METHYLTRANSFERASE // SUBFAMILY NOT NAMED	0.86439
Sevir.1G191000		0.86431
Sevir.5G002200	(1 of 2) PTHR12499//PTHR12499:SF3 - OPTIC ATROPHY 3 PROTEIN OPA3 // SUBFAMILY NOT NAMED	0.8643
Sevir.9G193500	(1 of 1) PTHR24115:SF386 - KINESIN MOTOR FAMILY PROTEIN	0.86424
Sevir.3G302400		0.86423
Sevir.3G123000	(1 of 1) PTHR12000//PTHR12000:SF19 - HEMOGLOBINASE FAMILY MEMBER // SUBFAMILY NOT NAMED	0.86423
Sevir.1G169900	(1 of 35) PF05553 - Cotton fibre expressed protein (DUF761)	0.86422
Sevir.3G115500	(1 of 67) PF03168 - Late embryogenesis abundant protein (LEA_2)	0.86416
Sevir.8G047900	(1 of 1) PTHR22950:SF3 - AUXIN TRANSPORTER-LIKE PROTEIN 2-RELATED	0.86412
Sevir.1G167500	(1 of 1) PTHR32116:SF19 - GALACTURONOSYLTRANSFERASE 8	0.86409
Sevir.2G279400	(1 of 2) KOG2306 - Uncharacterized conserved protein	0.86404
Sevir.7G340100	(1 of 66) PF13839 - GDSL/SGNH-like Acyl-Esterase family found in Pmr5 and Cas1p (PC-Esterase)	0.86397
Sevir.9G335200	(1 of 18) PF14547 - Hydrophobic seed protein (Hydrophob_seed)	0.86396
Sevir.4G064700	(1 of 1) K14566 - U3 small nucleolar RNA-associated protein 24 (UTP24, FCF1)	0.86394
Sevir.1G336500		0.8639
Sevir.1G068200	(1 of 19) PF03110 - SBP domain (SBP)	0.86377
Sevir.6G255300	(1 of 2) PTHR31065:SF4 - PLATZ TRANSCRIPTION FACTOR FAMILY PROTEIN	0.86371
Sevir.2G339400	(1 of 1) PTHR11709//PTHR11709:SF11 - MULTI-COPPER OXIDASE // SUBFAMILY NOT NAMED	0.8637
Sevir.9G430800	(1 of 2) PTHR33124:SF3 - EXPRESSED PROTEIN	0.86369
Sevir.2G438400	(1 of 88) PF00168 - C2 domain (C2)	0.86361
Sevir.9G199000	(1 of 1) PTHR34452:SF2 - MYOSIN HEAVY CHAIN-RELATED PROTEIN	0.86347
Sevir.1G315700	(1 of 1) PTHR10641//PTHR10641:SF575 - MYB-LIKE DNA-BINDING PROTEIN MYB // SUBFAMILY NOT NAMED	0.86337
Sevir.2G001600	(1 of 158) 1.11.1.7 - Peroxidase / Lactoperoxidase	0.86334
Sevir.7G334900	(1 of 1) PTHR10992//PTHR10992:SF720 - ALPHA/BETA HYDROLASE FOLD-CONTAINING PROTEIN // SUBFAMILY NOT NAMED	0.86332
Sevir.3G101800	(1 of 34) PF00560//PF08263//PF13855 - Leucine Rich Repeat (LRR_1) // Leucine rich repeat N-terminal domain (LRRNT_2) // Leucine rich repeat (LRR_8)	0.8632
Sevir.3G240700		0.86303
Sevir.2G076600	(1 of 3) PTHR11527//PTHR11527:SF124 - SMALL HEAT-SHOCK PROTEIN HSP20 FAMILY // SUBFAMILY NOT NAMED	0.863
Sevir.9G479400	(1 of 1) PTHR19321//PTHR19321:SF12 - PROTEIN REGULATOR OF CYTOKINESIS 1 PRC1-RELATED // SUBFAMILY NOT NAMED	0.86299
Sevir.4G128000	(1 of 26) K14484 - auxin-responsive protein IAA (IAA)	0.8629
Sevir.3G398400	(1 of 3) KOG0978//KOG4593 - E3 ubiquitin ligase involved in syntaxin degradation // Mitotic checkpoint protein MAD1	0.86286
Sevir.8G140900	(1 of 2) PTHR23315:SF69 - U-BOX DOMAIN-CONTAINING PROTEIN 12-RELATED	0.86286
Sevir.5G160400	(1 of 3) PTHR23316//PTHR23316:SF18 - IMPORTIN ALPHA // SUBFAMILY NOT NAMED	0.86276
Sevir.5G473200	(1 of 1) K12449 - UDP-apiose/xylose synthase (AXS)	0.86264
Sevir.5G198300	(1 of 1) PTHR10460//PTHR10460:SF8 - ABL INTERACTOR // SUBFAMILY NOT NAMED	0.86253
Sevir.1G303100		0.86234
Sevir.3G424800	(1 of 12) K01535 - H+-transporting ATPase (E3.6.3.6)	0.8623
Sevir.5G245800	(1 of 1) PTHR11911:SF94 - CYSTATHIONINE BETA-SYNTHASE (CBS) FAMILY PROTEIN	0.8623
Sevir.3G191900		0.86229
Sevir.3G425700	(1 of 2) PTHR19297//PTHR19297:SF110 - GLYCOSYLTRANSFERASE 14 FAMILY MEMBER // SUBFAMILY NOT NAMED	0.86221
Sevir.2G393200	(1 of 1) PTHR31682:SF5 - UDP-ARABINOPYRANOSE MUTASE 3	0.86202
Sevir.7G140700	(1 of 1) K12639 - cytochrome P450, family 724, subfamily B, polypeptide 1 (CYP724B1, D11)	0.86185
Sevir.3G045900	(1 of 2) PTHR11132//PTHR11132:SF130 - SOLUTE CARRIER FAMILY 35 // SUBFAMILY NOT NAMED	0.86183
Sevir.1G056800	(1 of 2) PTHR11695:SF574 - CINNAMYL ALCOHOL DEHYDROGENASE 4-RELATED	0.86179
Sevir.1G060200	(1 of 1321) 2.7.11.1 - Non-specific serine/threonine protein kinase / Threonine-specific protein kinase	0.86164
Sevir.3G172500	(1 of 16) PF04520 - Senescence regulator (Senescence_reg)	0.86162
Sevir.2G100100	(1 of 1) PTHR21136:SF72 - VESICLE-ASSOCIATED MEMBRANE PROTEIN 724	0.86133
Sevir.3G300100	(1 of 1) PTHR12121:SF36 - ENDONUCLEASE/EXONUCLEASE/PHOSPHATASE DOMAIN-CONTAINING PROTEIN	0.86131
Sevir.3G396200	(1 of 2) PTHR31734:SF30 - AUXIN-RESPONSIVE PROTEIN IAA14-RELATED	0.86115
Sevir.3G396300	(1 of 26) K14484 - auxin-responsive protein IAA (IAA)	0.86103
Sevir.3G041500		0.86103
Sevir.4G019200	(1 of 2) PTHR24296:SF4 - CYTOCHROME P450, FAMILY 704, SUBFAMILY A, POLYPEPTIDE 1	0.86103
Sevir.4G281800	(1 of 1) K14685 - solute carrier family 40 (iron-regulated transporter), member 1 (SLC40A1, FPN1)	0.861
Sevir.9G450000		0.86095
Sevir.1G105800	(1 of 3) 1.1.1.224 - Mannose-6-phosphate 6-reductase / NADPH-mannose-6-P reductase	0.86088
Sevir.4G102500	(1 of 63) PF14416 - PMR5 N terminal Domain (PMR5N)	0.86083
Sevir.9G068200		0.86081
Sevir.7G270300	(1 of 1) PTHR10623//PTHR10623:SF19 - MICROTUBULE-ASSOCIATED PROTEIN RP/EB FAMILY MEMBER // SUBFAMILY NOT NAMED	0.86065
Sevir.1G188400	(1 of 67) PF03168 - Late embryogenesis abundant protein (LEA_2)	0.86065
Sevir.7G197800	(1 of 1) PTHR33021:SF70 - UCLACYANIN I-RELATED	0.86054
Sevir.3G259800		0.86052
Sevir.2G344600	(1 of 1) PTHR31355:SF7 - MICROTUBULE-ASSOCIATED PROTEIN SPIRAL2-LIKE-RELATED	0.86051
Sevir.3G090400	(1 of 3) PTHR31949:SF3 - PROTEIN, PUTATIVE-RELATED	0.86043
Sevir.3G263300	(1 of 1) PTHR14155:SF153 - RING/U-BOX DOMAIN-CONTAINING PROTEIN	0.86041
Sevir.9G222500	(1 of 1) PTHR10108:SF704 - METHYLTRANSFERASE PMT8-RELATED	0.86037
Sevir.1G094800	(1 of 4) PTHR13683//PTHR13683:SF375 - ASPARTYL PROTEASES // SUBFAMILY NOT NAMED	0.8603
Sevir.4G175300		0.8601
Sevir.9G355800	(1 of 2) 3.7.1.17 - 4,5-9,10-diseco-3-hydroxy-5,9,17-trioxoandrosta-1(10),2-diene-4-oate hydrolase	0.86004
Sevir.5G252200	(1 of 1) 3.1.3.76 - Lipid-phosphate phosphatase / Soluble epoxide hydrolase	0.85977
Sevir.7G280200	(1 of 2) PTHR22912:SF165 - DIHYDROLIPOYL DEHYDROGENASE 1, CHLOROPLASTIC-RELATED	0.85977
Sevir.2G310100	(1 of 2) PTHR11760:SF21 - TAIL-ANCHORED PROTEIN INSERTION RECEPTOR WRB	0.85977
Sevir.7G035900	(1 of 1) PTHR12771//PTHR12771:SF17 - ENGULFMENT AND CELL MOTILITY // SUBFAMILY NOT NAMED	0.85971
Sevir.1G175900		0.8597
Sevir.9G395800	(1 of 1) K13083 - flavonoid 3',5'-hydroxylase (CYP75A)	0.85969
Sevir.5G380700	(1 of 10) K11252 - histone H2B (H2B)	0.85961
Sevir.9G438000	(1 of 3) 5.1.3.5 - UDP-arabinose 4-epimerase	0.85961
Sevir.3G413400	(1 of 2) K09534 - DnaJ homolog subfamily C member 14 (DNAJC14)	0.85958
Sevir.1G085000	(1 of 3) PF00582//PF07714 - Universal stress protein family (Usp) // Protein tyrosine kinase (Pkinase_Tyr)	0.85953
Sevir.9G516000	(1 of 2) PTHR11969//PTHR11969:SF24 - MAX DIMERIZATION, MAD // SUBFAMILY NOT NAMED	0.85951
Sevir.3G384300	(1 of 284) PF00646 - F-box domain (F-box)	0.85945
Sevir.7G098600	(1 of 1) PTHR10168:SF44 - GLUTAREDOXIN DOMAIN-CONTAINING CYSTEINE-RICH PROTEIN CG12206-RELATED	0.85944
Sevir.4G217100	(1 of 10) KOG1552 - Predicted alpha/beta hydrolase	0.85942
Sevir.6G189300		0.85942
Sevir.1G152700	(1 of 2) 5.5.1.17 - (S)-beta-macrocarpene synthase	0.85941
Sevir.7G058000	(1 of 12) 1.1.1.317 - Perakine reductase	0.85909
Sevir.9G364400		0.85889
Sevir.3G402900	(1 of 24) KOG0513 - Ca2+-independent phospholipase A2	0.85889
Sevir.2G387700	(1 of 1) PTHR33133:SF1 - T24P13.3	0.85878
Sevir.5G383300	(1 of 1) PTHR11709//PTHR11709:SF79 - MULTI-COPPER OXIDASE // SUBFAMILY NOT NAMED	0.85877	***
Sevir.7G252400		0.85869
Sevir.3G213600	(1 of 1) PTHR10108//PTHR10108:SF787 - METHYLTRANSFERASE // SUBFAMILY NOT NAMED	0.85864
Sevir.5G240200	(1 of 4) K10393 - kinesin family member 2/24 (KIF2_24, MCAK)	0.85842
Sevir.7G109200	(1 of 2) PTHR33696:SF1 - T22J18.15	0.8584
Sevir.2G385700	(1 of 8) PF04788 - Protein of unknown function (DUF620) (DUF620)	0.8584
Sevir.9G277900	(1 of 2) PTHR22883//PTHR22883:SF105 - ZINC FINGER DHHC DOMAIN CONTAINING PROTEIN // SUBFAMILY NOT NAMED	0.85839
Sevir.9G168900		0.85823
Sevir.1G360200	(1 of 1) PTHR31414:SF1 - TRANSMEMBRANE PROTEIN DDB_G0292058	0.85819
Sevir.9G440900	(1 of 18) PF00560//PF07714//PF08263//PF13855 - Leucine Rich Repeat (LRR_1) // Protein tyrosine kinase (Pkinase_Tyr) // Leucine rich repeat N-terminal domain (LRRNT_2) // Leucine rich repeat (LRR_8)	0.85807
Sevir.3G041000	(1 of 1) PTHR10891//PTHR10891:SF533 - EF-HAND CALCIUM-BINDING DOMAIN CONTAINING PROTEIN // SUBFAMILY NOT NAMED	0.85784
Sevir.3G322500		0.85777
Sevir.9G528400	(1 of 2) PTHR12565:SF148 - PROTEIN BANQUO 3	0.85768
Sevir.9G136600	(1 of 1) K15365 - RecQ-mediated genome instability protein 2 (RMI2)	0.85757
Sevir.1G106900	(1 of 1) K03245 - translation initiation factor 3 subunit J (EIF3J)	0.85751
Sevir.5G445400	(1 of 4) PF12576 - Protein of unknown function (DUF3754) (DUF3754)	0.85746
Sevir.5G027300	(1 of 1) PF09597 - IGR protein motif (IGR)	0.85744
Sevir.7G269100	(1 of 1) PTHR30620:SF40 - BETA-D-XYLOSIDASE 3-RELATED	0.85738
Sevir.9G147800	(1 of 1) PTHR31301:SF7 - LOB DOMAIN-CONTAINING PROTEIN 3	0.85736
Sevir.5G473800	(1 of 3) K16290 - xylem cysteine proteinase [EC:3.4.22.-] (XCP)	0.85731
Sevir.3G368500		0.8573
Sevir.8G239400	(1 of 13) PF07816 - Protein of unknown function (DUF1645) (DUF1645)	0.85729
Sevir.9G186100		0.85723
Sevir.9G412900	(1 of 1) PTHR10366:SF465 - UDP-GLUCURONIC ACID DECARBOXYLASE 1	0.85716
Sevir.9G035900	(1 of 1) PTHR32285:SF21 - PROTEIN TRICHOME BIREFRINGENCE-LIKE 32	0.85698
Sevir.7G254400	(1 of 1) PTHR13058//PTHR13058:SF18 - THREE PRIME REPAIR EXONUCLEASE 1, 2 // SUBFAMILY NOT NAMED	0.85693
Sevir.2G283500		0.85687
Sevir.2G194800	(1 of 2) PTHR22814//PTHR22814:SF103 - COPPER TRANSPORT PROTEIN ATOX1-RELATED // SUBFAMILY NOT NAMED	0.85681
Sevir.4G008500	(1 of 98) PF04578//PF13968 - Protein of unknown function, DUF594 (DUF594) // Domain of unknown function (DUF4220) (DUF4220)	0.85669
Sevir.2G258800	(1 of 1) PTHR23324//PTHR23324:SF74 - SEC14 RELATED PROTEIN // SUBFAMILY NOT NAMED	0.85666
Sevir.2G142400	(1 of 1) PTHR31321:SF24 - PECTINESTERASE 14-RELATED	0.85661
Sevir.3G412600	(1 of 2) 1.23.1.1 - (+)-pinoresinol reductase / Pinoresinol/lariciresinol reductase	0.85657
Sevir.9G348400		0.85657
Sevir.9G409200	(1 of 1) PTHR32370:SF30 - BTB/POZ DOMAIN-CONTAINING PROTEIN SETH6	0.85654
Sevir.6G251900		0.85651
Sevir.5G238500	(1 of 1) PTHR12526:SF412 - GLYCOSYL TRANSFERASE FAMILY 1 PROTEIN	0.85644
Sevir.2G006700	(1 of 2) K02872 - large subunit ribosomal protein L13Ae (RP-L13Ae, RPL13A)	0.85642
Sevir.9G185300	(1 of 158) 1.11.1.7 - Peroxidase / Lactoperoxidase	0.85633
Sevir.1G140900	(1 of 3) PTHR12565:SF155 - TRANSCRIPTION FACTOR BHLH144	0.8562
Sevir.9G561300	(1 of 1) PTHR27000:SF7 - F16P17.10 PROTEIN	0.85607
Sevir.1G275100	(1 of 1) K13519 - lysophospholipid acyltransferase (LPT1, ALE1)	0.85606
Sevir.9G418500	(1 of 2) K03238 - translation initiation factor 2 subunit 2 (EIF2S2)	0.85588
Sevir.2G251400		0.85587
Sevir.9G325700	(1 of 1) PTHR31071:SF10 - PROTEIN BRANCHLESS TRICHOME	0.85576
Sevir.2G339600		0.85569
Sevir.3G268200	(1 of 1) PTHR10108:SF37 - METHYLTRANSFERASE PMT6-RELATED	0.85567
Sevir.2G322600	(1 of 1321) 2.7.11.1 - Non-specific serine/threonine protein kinase / Threonine-specific protein kinase	0.85566
Sevir.8G030500	(1 of 2) PTHR10516:SF145 - PEPTIDYL-PROLYL CIS-TRANS ISOMERASE FKBP42	0.85563
Sevir.5G079700	(1 of 2) PTHR20961//PTHR20961:SF22 - GLYCOSYLTRANSFERASE // SUBFAMILY NOT NAMED	0.8555
Sevir.5G100500	(1 of 3) 5.3.1.1 - Triose-phosphate isomerase / Triosephosphate mutase	0.85539
Sevir.9G172500	(1 of 87) K10523 - speckle-type POZ protein (SPOP)	0.85537
Sevir.7G294500	(1 of 8) PF12796//PF13857//PF13962 - Ankyrin repeats (3 copies) (Ank_2) // Ankyrin repeats (many copies) (Ank_5) // Domain of unknown function (PGG)	0.85532
Sevir.5G376400		0.85528
Sevir.2G043000	(1 of 1) PTHR33905:SF1 - CST COMPLEX SUBUNIT TEN1	0.85527
Sevir.5G313500	(1 of 1321) 2.7.11.1 - Non-specific serine/threonine protein kinase / Threonine-specific protein kinase	0.85522
Sevir.8G027400	(1 of 11) PF05003 - Protein of unknown function (DUF668) (DUF668)	0.85521
Sevir.9G426100		0.8552
Sevir.1G019700		0.85517
Sevir.5G139900	(1 of 34) K09286 - EREBP-like factor (EREBP)	0.85498
Sevir.5G218100	(1 of 34) PF04570 - zinc-finger of the FCS-type, C2-C2 (zf-FLZ)	0.85483
Sevir.4G070600	(1 of 1) PTHR10159:SF358 - DUAL SPECIFICITY PROTEIN PHOSPHATASE DSP8-RELATED	0.85474
Sevir.9G582400	(1 of 1) KOG3734 - Predicted phosphoglycerate mutase	0.85471
Sevir.5G094000	(1 of 1) PTHR10994//PTHR10994:SF74 - RETICULON // SUBFAMILY NOT NAMED	0.85465
Sevir.3G388800	(1 of 1) PTHR14237//PTHR14237:SF24 - MOLYBDOPTERIN COFACTOR SULFURASE MOSC // SUBFAMILY NOT NAMED	0.85462
Sevir.8G050100	(1 of 10) K01897 - long-chain acyl-CoA synthetase (ACSL, fadD)	0.85457
Sevir.7G097300	(1 of 1) PTHR22953:SF7 - PURPLE ACID PHOSPHATASE 21-RELATED	0.85452
Sevir.8G040200	(1 of 23) PF12796//PF13962 - Ankyrin repeats (3 copies) (Ank_2) // Domain of unknown function (PGG)	0.8545
Sevir.7G144600	(1 of 2) PTHR31044:SF19 - CARBOHYDRATE-BINDING X8 DOMAIN-CONTAINING PROTEIN-RELATED	0.85441
Sevir.5G157600	(1 of 2) PTHR33124:SF13 - TRANSCRIPTION FACTOR UPBEAT1	0.85439
Sevir.7G141700	(1 of 1) PTHR31221:SF10 - WRKY TRANSCRIPTION FACTOR 2-RELATED	0.85437
Sevir.2G033900		0.85428
Sevir.1G295800	(1 of 36) PF02701 - Dof domain, zinc finger (zf-Dof)	0.8542
Sevir.9G202800		0.85413
Sevir.2G409800	(1 of 16) PF00069//PF00560//PF08263 - Protein kinase domain (Pkinase) // Leucine Rich Repeat (LRR_1) // Leucine rich repeat N-terminal domain (LRRNT_2)	0.85411
Sevir.5G265600	(1 of 18) PF03188 - Eukaryotic cytochrome b561 (Cytochrom_B561)	0.85398
Sevir.9G007000	(1 of 1) PTHR21596//PTHR21596:SF8 - RIBONUCLEASE P SUBUNIT P38 // SUBFAMILY NOT NAMED	0.85387
Sevir.9G284900	(1 of 2) PTHR31529:SF3 - LOB DOMAIN-CONTAINING PROTEIN 18-RELATED	0.85384
Sevir.6G084600	(1 of 3) K02953 - small subunit ribosomal protein S13e (RP-S13e, RPS13)	0.85379
Sevir.3G024700		0.85377
Sevir.2G420700	(1 of 1) PTHR24349//PTHR24349:SF92 - SERINE/THREONINE-PROTEIN KINASE // SUBFAMILY NOT NAMED	0.85377
Sevir.7G224500	(1 of 2) PTHR22870:SF177 - F12P19.9 PROTEIN	0.85373
Sevir.1G134500	(1 of 3) PTHR10791:SF41 - BIDIRECTIONAL SUGAR TRANSPORTER SWEET6-RELATED	0.85373
Sevir.2G269800	(1 of 5) K14684 - solute carrier family 25 (mitochondrial phosphate transporter), member 23/24/25/41 (SLC25A23S)	0.85369
Sevir.5G037700	(1 of 1) PTHR10795:SF444 - SUBTILISIN-LIKE SERINE ENDOPEPTIDASE FAMILY PROTEIN	0.85365
Sevir.9G560500		0.85363
Sevir.5G418500	(1 of 2) K10750 - chromatin assembly factor 1 subunit A (CHAF1A)	0.85362
Sevir.8G071400	(1 of 11) KOG2615 - Permease of the major facilitator superfamily	0.85357
Sevir.4G121600	(1 of 14) PF05078 - Protein of unknown function (DUF679) (DUF679)	0.85351
Sevir.9G424300	(1 of 2) PTHR23180//PTHR23180:SF281 - CENTAURIN/ARF // SUBFAMILY NOT NAMED	0.85348
Sevir.9G440000	(1 of 1) PTHR12902//PTHR12902:SF10 - WASP-1 // SUBFAMILY NOT NAMED	0.85345
Sevir.3G164600	(1 of 2) PTHR10641//PTHR10641:SF597 - MYB-LIKE DNA-BINDING PROTEIN MYB // SUBFAMILY NOT NAMED	0.85344
Sevir.3G160600	(1 of 103) PF14368 - Probable lipid transfer (LTP_2)	0.85339
Sevir.4G052900	(1 of 1) PTHR11214:SF124 - BETA-1,3-GALACTOSYLTRANSFERASE 10-RELATED	0.85338
Sevir.8G016500	(1 of 2) PTHR11709//PTHR11709:SF85 - MULTI-COPPER OXIDASE // SUBFAMILY NOT NAMED	0.85333
Sevir.3G125800	(1 of 2) PTHR27001:SF152 - GENOMIC DNA, CHROMOSOME 3, P1 CLONE:MMM17-RELATED	0.85333
Sevir.7G103200	(1 of 9) K11253 - histone H3 (H3)	0.85321
Sevir.5G375900	(1 of 3) PTHR11802:SF71 - SERINE CARBOXYPEPTIDASE-LIKE 26-RELATED	0.8532
Sevir.9G546800	(1 of 1) PTHR27000:SF99 - LEUCINE-RICH REPEAT RECEPTOR-LIKE PROTEIN KINASE PXL1	0.85319
Sevir.3G417900	(1 of 4) 2.4.1.5 - Dextransucrase / Sucrose 6-glucosyltransferase	0.85311
Sevir.5G405500	(1 of 2) PTHR21136//PTHR21136:SF88 - SNARE PROTEINS // SUBFAMILY NOT NAMED	0.85308
Sevir.7G108200		0.85306
Sevir.1G252300		0.853
Sevir.1G088600	(1 of 34) K14488 - SAUR family protein (SAUR)	0.85295
Sevir.2G102400	(1 of 3) PTHR13301//PTHR13301:SF73 - X-BOX TRANSCRIPTION FACTOR-RELATED // SUBFAMILY NOT NAMED	0.8529
Sevir.9G336300	(1 of 4) PF12043 - Domain of unknown function (DUF3527) (DUF3527)	0.85289
Sevir.1G263400	(1 of 3) PTHR31985:SF3 - ETHYLENE-RESPONSIVE TRANSCRIPTION FACTOR ERF019-RELATED	0.85288
Sevir.9G154500		0.85277
Sevir.4G200800		0.85276
Sevir.8G238100	(1 of 1) PTHR21576//PTHR21576:SF30 - UNCHARACTERIZED NODULIN-LIKE PROTEIN // SUBFAMILY NOT NAMED	0.85271
Sevir.3G156400		0.85266
Sevir.7G290800		0.85264
Sevir.9G336700	(1 of 1) PTHR33101:SF9 - ROP GUANINE NUCLEOTIDE EXCHANGE FACTOR 2-RELATED	0.85252
Sevir.4G081800	(1 of 1) PTHR21493//PTHR21493:SF98 - CGI-141-RELATED/LIPASE CONTAINING PROTEIN // SUBFAMILY NOT NAMED	0.85242
Sevir.4G038000	(1 of 2) PTHR11712//PTHR11712:SF286 - POLYKETIDE SYNTHASE-RELATED // SUBFAMILY NOT NAMED	0.85239
Sevir.6G114000	(1 of 13) PF07714//PF13855 - Protein tyrosine kinase (Pkinase_Tyr) // Leucine rich repeat (LRR_8)	0.8522
Sevir.2G001200		0.85203
Sevir.9G373200	(1 of 4) PTHR10209:SF96 - 1-AMINOCYCLOPROPANE-1-CARBOXYLATE OXIDASE-LIKE PROTEIN-RELATED	0.85199
Sevir.5G056000	(1 of 24) 3.6.5.5 - Dynamin GTPase	0.85198
Sevir.1G338900	(1 of 16) PF00069//PF01453 - Protein kinase domain (Pkinase) // D-mannose binding lectin (B_lectin)	0.85181
Sevir.1G011700	(1 of 1) PTHR31234:SF12 - LATE EMBRYOGENESIS ABUNDANT HYDROXYPROLINE-RICH GLYCOPROTEIN	0.85171
Sevir.2G421000	(1 of 2) PTHR10772//PTHR10772:SF12 - 10 KDA HEAT SHOCK PROTEIN // SUBFAMILY NOT NAMED	0.85171
Sevir.5G273700	(1 of 3) PTHR13683//PTHR13683:SF349 - ASPARTYL PROTEASES // SUBFAMILY NOT NAMED	0.8516
Sevir.5G305200	(1 of 1) PTHR11615//PTHR11615:SF118 - NITRATE, FROMATE, IRON DEHYDROGENASE // SUBFAMILY NOT NAMED	0.8516
Sevir.8G086400		0.85152
Sevir.1G335900		0.85137
Sevir.5G276100	(1 of 1) PTHR23074:SF19 - KATANIN P60 ATPASE-CONTAINING SUBUNIT A1	0.85135
Sevir.9G020400	(1 of 2) PTHR11014//PTHR11014:SF99 - PEPTIDASE M20 FAMILY MEMBER // SUBFAMILY NOT NAMED	0.85127
Sevir.7G232200	(1 of 1) PTHR10641:SF462 - F3O9.29 PROTEIN-RELATED	0.85122
Sevir.9G036300		0.85121
Sevir.3G188300	(1 of 141) PF00651 - BTB/POZ domain (BTB)	0.85118
Sevir.8G022700	(1 of 63) PF14416 - PMR5 N terminal Domain (PMR5N)	0.85116
Sevir.6G003400		0.85112
Sevir.8G057400	(1 of 1) PTHR21495//PTHR21495:SF52 - NUCLEOPORIN-RELATED // SUBFAMILY NOT NAMED	0.85098
Sevir.3G332700	(1 of 29) PF01190 - Pollen proteins Ole e I like (Pollen_Ole_e_I)	0.85083
Sevir.7G172300	(1 of 3) K10683 - BRCA1-associated RING domain protein 1 [EC:6.3.2.19] (BARD1)	0.85081
Sevir.3G139700	(1 of 26) 3.1.1.32 - Phospholipase A(1) / Phospholipase A1	0.85074
Sevir.1G285900	(1 of 2) PTHR23160//PTHR23160:SF6 - MYOSIN HEAVY CHAIN-RELATED // SUBFAMILY NOT NAMED	0.8506
Sevir.9G042900	(1 of 1) PTHR10666//PTHR10666:SF162 - UBIQUITIN // SUBFAMILY NOT NAMED	0.8505
Sevir.3G036600	(1 of 6) PTHR11527//PTHR11527:SF151 - SMALL HEAT-SHOCK PROTEIN HSP20 FAMILY // SUBFAMILY NOT NAMED	0.85026
Sevir.3G341400	(1 of 26) PF08137 - DVL family (DVL)	0.8502
Sevir.6G251800	(1 of 2) PTHR22883//PTHR22883:SF65 - ZINC FINGER DHHC DOMAIN CONTAINING PROTEIN // SUBFAMILY NOT NAMED	0.8502
Sevir.7G072300	(1 of 1) K11274 - chromosome transmission fidelity protein 4 (WDHD1, CTF4)	0.85018
Sevir.9G350400	(1 of 3) PTHR11260//PTHR11260:SF326 - GLUTATHIONE S-TRANSFERASE, GST, SUPERFAMILY, GST DOMAIN CONTAINING // SUBFAMILY NOT NAMED	0.85001

## Sheet: Co-exp SvMYB26
	Sevir.2G332000_SvMYB26
	Pearson Correlated Expression	Number
	There are 86 genes with correlated expression > 0.85
	Genes highlighted in BLUE: phenylpropanoid-related	0
	Genes highlighted in YELLOW: lignin biosynthetic genes	0
	Genes highlighted in ORANGE: lignin-related	2
		2	TOTAL
Gene		Correlation
Sevir.3G283000		0.99174
Sevir.6G054900	(1 of 5) PF15054 - Domain of unknown function (DUF4535) (DUF4535)	0.97296
Sevir.1G052200	(1 of 21) PTHR23155//PTHR23155:SF541 - LEUCINE-RICH REPEAT-CONTAINING PROTEIN // SUBFAMILY NOT NAMED	0.93398
Sevir.9G081500	(1 of 191) KOG0156 - Cytochrome P450 CYP2 subfamily	0.92598
Sevir.7G300200		0.92307
Sevir.6G007600	(1 of 1) PTHR10219//PTHR10219:SF40 - GLYCOLIPID TRANSFER PROTEIN-RELATED // SUBFAMILY NOT NAMED	0.9201
Sevir.1G315900	(1 of 2) PTHR22835//PTHR22835:SF278 - ZINC FINGER FYVE DOMAIN CONTAINING PROTEIN // SUBFAMILY NOT NAMED	0.91967
Sevir.6G083200	(1 of 37) PF03087 - Arabidopsis protein of unknown function (DUF241)	0.91757
Sevir.2G042200	(1 of 1) PTHR27001:SF20 - PROTEIN KINASE FAMILY PROTEIN	0.91629
Sevir.6G216700	(1 of 4) PTHR11783//PTHR11783:SF68 - SULFOTRANSFERASE SULT // SUBFAMILY NOT NAMED	0.91628
Sevir.6G231100	(1 of 3) PTHR12612 - NUCLEAR TRANSPORT FACTOR 2	0.91513
Sevir.9G104500	(1 of 1) 2.3.1.103 - Sinapoylglucose--sinapoylglucose O-sinapoyltransferase	0.90825
Sevir.5G086500	(1 of 1) PTHR31304:SF8 - LOB DOMAIN-CONTAINING PROTEIN 41	0.90584
Sevir.2G243300	(1 of 24) KOG0513 - Ca2+-independent phospholipase A2	0.90482
Sevir.2G417200	(1 of 3) PTHR21495:SF40 - DIRIGENT PROTEIN 12-RELATED	0.90457
Sevir.2G417400	(1 of 3) PTHR21495:SF40 - DIRIGENT PROTEIN 12-RELATED	0.90455
Sevir.8G094500		0.90343
Sevir.6G030100	(1 of 43) 2.7.10.1//2.7.11.1 - Receptor protein-tyrosine kinase / Receptor protein tyrosine kinase // Non-specific serine/threonine protein kinase / Threonine-specific protein kinase	0.90289
Sevir.6G019900	(1 of 1) PTHR23155//PTHR23155:SF555 - LEUCINE-RICH REPEAT-CONTAINING PROTEIN // SUBFAMILY NOT NAMED	0.89995
Sevir.9G484300	(1 of 159) PF00010 - Helix-loop-helix DNA-binding domain (HLH)	0.89766
Sevir.2G362800	(1 of 1) PF06764 - Protein of unknown function (DUF1223) (DUF1223)	0.89728
Sevir.3G090100	(1 of 7) PF07676 - WD40-like Beta Propeller Repeat (PD40)	0.8946
Sevir.5G361100		0.89311
Sevir.2G243200	(1 of 1) PTHR23024//PTHR23024:SF191 - MEMBER OF 'GDXG' FAMILY OF LIPOLYTIC ENZYMES // SUBFAMILY NOT NAMED	0.89265
Sevir.9G053400	(1 of 1) PTHR19317//PTHR19317:SF5 - PRENYLATED RAB ACCEPTOR 1-RELATED // SUBFAMILY NOT NAMED	0.89257
Sevir.4G077600	(1 of 3) PTHR23024//PTHR23024:SF199 - MEMBER OF 'GDXG' FAMILY OF LIPOLYTIC ENZYMES // SUBFAMILY NOT NAMED	0.89157
Sevir.5G169300	(1 of 158) 1.11.1.7 - Peroxidase / Lactoperoxidase	0.88845
Sevir.6G036300	(1 of 42) PF07883 - Cupin domain (Cupin_2)	0.88707
Sevir.9G021400	(1 of 2) PTHR19370//PTHR19370:SF127 - NADH-CYTOCHROME B5 REDUCTASE // SUBFAMILY NOT NAMED	0.88679
Sevir.5G088700		0.88667
Sevir.6G172900		0.88464
Sevir.7G095600	(1 of 4) K17780 - mitochondrial import inner membrane translocase subunit TIM8 (TIM8)	0.88335
Sevir.7G067400	(1 of 15) PF05498 - Rapid ALkalinization Factor (RALF) (RALF)	0.88148
Sevir.9G141300	(1 of 7) 2.3.1.211 - Bisdemethoxycurcumin synthase / Curcuminoid synthase	0.87864
Sevir.2G085000	(1 of 1) PTHR33739:SF5 - MEDIATOR OF RNA POLYMERASE II TRANSCRIPTION SUBUNIT 33A	0.87784
Sevir.4G041200		0.8776
Sevir.5G007500	(1 of 1) PTHR31351:SF7 - PHOSPHOINOSITIDE BINDING PROTEIN	0.87714
Sevir.3G068600	(1 of 2) PTHR19359:SF26 - CYTOCHROME B5 ISOFORM B	0.87663
Sevir.9G539700	(1 of 1) PTHR22792:SF2 - LA-RELATED PROTEIN 1	0.87328
Sevir.9G057200	(1 of 6) 2.3.1.1 - Amino-acid N-acetyltransferase / N-acetylglutamate synthase	0.87238
Sevir.1G055900	(1 of 1) K15131 - mediator of RNA polymerase II transcription subunit 11 (MED11)	0.87085
Sevir.5G001400	(1 of 1) PTHR10358//PTHR10358:SF10 - ENDOSULFINE // SUBFAMILY NOT NAMED	0.87072
Sevir.3G023300		0.87037
Sevir.9G372600	(1 of 2) PF06708 - Protein of unknown function (DUF1195) (DUF1195)	0.87024
Sevir.5G451900	(1 of 6) PTHR13683//PTHR13683:SF368 - ASPARTYL PROTEASES // SUBFAMILY NOT NAMED	0.86918
Sevir.2G272200		0.86908
Sevir.9G200000	(1 of 2) K03946 - NADH dehydrogenase (ubiquinone) 1 alpha subcomplex subunit 2 (NDUFA2)	0.86744
Sevir.8G015000	(1 of 87) K10523 - speckle-type POZ protein (SPOP)	0.86574
Sevir.3G086300	(1 of 1) PTHR11825//PTHR11825:SF47 - SUBGROUP IIII AMINOTRANSFERASE // SUBFAMILY NOT NAMED	0.86545
Sevir.5G432500	(1 of 2) K09569 - FK506-binding protein 2 [EC:5.2.1.8] (FKBP2)	0.86509
Sevir.5G332000	(1 of 50) PF07983 - X8 domain (X8)	0.86491
Sevir.6G055900	(1 of 1) PTHR10809:SF43 - VESICLE-ASSOCIATED PROTEIN 1-3	0.86488
Sevir.9G059100		0.86383
Sevir.2G346300	(1 of 2) PTHR33974:SF2 - GENOMIC DNA, CHROMOSOME 3, P1 CLONE: MSD21	0.86329
Sevir.1G272900		0.86319
Sevir.6G231600	(1 of 2) PTHR22811:SF50 - TRANSMEMBRANE EMP24 DOMAIN-CONTAINING PROTEIN P24BETA2	0.8619
Sevir.3G419500	(1 of 8) PTHR23042:SF25 - TRANSCRIPTION FACTOR NAI1	0.86151
Sevir.6G015700	(1 of 5) PF00560//PF00931 - Leucine Rich Repeat (LRR_1) // NB-ARC domain (NB-ARC)	0.86133
Sevir.2G331700	(1 of 1) PTHR32285:SF12 - PROTEIN TRICHOME BIREFRINGENCE-LIKE 13	0.86092
Sevir.6G245400		0.86044
Sevir.5G240300	(1 of 1) PTHR10015:SF187 - HEAT STRESS TRANSCRIPTION FACTOR C-1	0.85901
Sevir.5G348800	(1 of 1) PTHR12612:SF10 - NUCLEAR TRANSPORT FACTOR 2-LIKE PROTEIN	0.85831
Sevir.9G303300	(1 of 5) PTHR11654//PTHR11654:SF152 - OLIGOPEPTIDE TRANSPORTER-RELATED // SUBFAMILY NOT NAMED	0.85729
Sevir.7G302200	(1 of 1) K15544 - RNA polymerase II subunit A C-terminal domain phosphatase SSU72 (SSU72)	0.85671
Sevir.9G057800		0.85668
Sevir.5G238700	(1 of 1) PTHR24349//PTHR24349:SF147 - SERINE/THREONINE-PROTEIN KINASE // SUBFAMILY NOT NAMED	0.85563
Sevir.9G008100		0.85522
Sevir.2G185800	(1 of 3) PTHR11926:SF250 - UDP-GLYCOSYLTRANSFERASE 90A1-RELATED	0.8552
Sevir.5G367000	(1 of 108) PF03106 - WRKY DNA -binding domain (WRKY)	0.85512
Sevir.5G223700	(1 of 73) KOG0472 - Leucine-rich repeat protein	0.85495
Sevir.1G335900		0.85475
Sevir.3G015800	(1 of 2) K03861 - phosphatidylinositol glycan, class P (PIGP, GPI19, DSCR5)	0.85406
Sevir.5G287900	(1 of 3) 5.3.99.5 - Thromboxane-A synthase / Thromboxane synthetase	0.85393
Sevir.7G245800	(1 of 2) PF09446 - VMA21-like domain (VMA21)	0.85316
Sevir.1G112000	(1 of 1) K08339 - autophagy-related protein 5 (ATG5)	0.85267
Sevir.2G130400		0.85257
Sevir.5G473900	(1 of 2) PTHR19359:SF26 - CYTOCHROME B5 ISOFORM B	0.85256
Sevir.5G115600	(1 of 1) PTHR10641//PTHR10641:SF663 - MYB-LIKE DNA-BINDING PROTEIN MYB // SUBFAMILY NOT NAMED	0.85252
Sevir.5G248700	(1 of 1) PTHR23070//PTHR23070:SF34 - BCS1 AAA-TYPE ATPASE // SUBFAMILY NOT NAMED	0.85229
Sevir.5G050500	(1 of 2) PTHR10535//PTHR10535:SF4 - DNA-DIRECTED RNA POLYMERASES I, II, AND III SUBUNIT RPABC1 // SUBFAMILY NOT NAMED	0.85197
Sevir.9G068800	(1 of 2) PF06364 - Protein of unknown function (DUF1068) (DUF1068)	0.85153
Sevir.3G221900	(1 of 2) 6.1.1.16 - Cysteine--tRNA ligase / Cysteinyl-tRNA synthetase	0.85153
Sevir.1G062000	(1 of 2) PTHR23091//PTHR23091:SF245 - N-TERMINAL ACETYLTRANSFERASE // SUBFAMILY NOT NAMED	0.85151
Sevir.5G027400	(1 of 1) PTHR15486//PTHR15486:SF16 - ANCIENT UBIQUITOUS PROTEIN // SUBFAMILY NOT NAMED	0.85074
Sevir.1G015200	(1 of 1) PTHR31989:SF48 - PROTEIN SOMBRERO	0.85051
Sevir.9G400700		0.85031

## Sheet: Co-exp SvMYB27
	Sevir.2G362200_SvMYB27
	Pearson Correlated Expression	Number
	There are 53 genes with correlated expression > 0.85
	Genes highlighted in BLUE: phenylpropanoid-related	2
	Genes highlighted in YELLOW: lignin biosynthetic genes	0
	Genes highlighted in ORANGE: lignin-related	0
		2	TOTAL
Gene		Correlation
Sevir.3G298700	(1 of 3) PTHR10891:SF589 - CALCIUM-BINDING PROTEIN CML42-RELATED	0.9781
Sevir.1G299900		0.97462
Sevir.6G099300		0.9711
Sevir.6G136400	(1 of 2) PF04339 - Peptidogalycan biosysnthesis/recognition (FemAB_like)	0.9691
Sevir.4G033100		0.96427
Sevir.7G171100	(1 of 4) K06995 - uncharacterized protein (K06995)	0.95944
Sevir.2G353900		0.95779
Sevir.6G010800	(1 of 117) PF02458 - Transferase family (Transferase)	0.95741
Sevir.2G383600		0.95714
Sevir.2G451000	(1 of 4) PTHR22835//PTHR22835:SF137 - ZINC FINGER FYVE DOMAIN CONTAINING PROTEIN // SUBFAMILY NOT NAMED	0.95404
Sevir.5G380000	(1 of 52) PF13912 - C2H2-type zinc finger (zf-C2H2_6)	0.95301
Sevir.5G323800	(1 of 186) PF00847 - AP2 domain (AP2)	0.95236
Sevir.3G159600	(1 of 10) PF07797 - Protein of unknown function (DUF1639) (DUF1639)	0.94933
Sevir.6G043400	(1 of 10) PF07797 - Protein of unknown function (DUF1639) (DUF1639)	0.94665
Sevir.7G123100	(1 of 2) 2.3.1.170 - 6'-deoxychalcone synthase	0.94609
Sevir.5G306600	(1 of 16) PF04520 - Senescence regulator (Senescence_reg)	0.94034
Sevir.3G000400	(1 of 47) PF00179 - Ubiquitin-conjugating enzyme (UQ_con)	0.93972
Sevir.5G057800	(1 of 68) PF13962 - Domain of unknown function (PGG)	0.93713
Sevir.5G237600		0.93513
Sevir.6G067200	(1 of 1321) 2.7.11.1 - Non-specific serine/threonine protein kinase / Threonine-specific protein kinase	0.93397
Sevir.9G256100	(1 of 1) PTHR22835//PTHR22835:SF166 - ZINC FINGER FYVE DOMAIN CONTAINING PROTEIN // SUBFAMILY NOT NAMED	0.93177
Sevir.2G009700		0.92962
Sevir.5G308400		0.92643
Sevir.7G201400	(1 of 1) 1.13.11.68 - 9-cis-beta-carotene 9',10'-cleaving dioxygenase	0.92558
Sevir.9G073900	(1 of 1) PTHR22952//PTHR22952:SF136 - CAMP-RESPONSE ELEMENT BINDING PROTEIN-RELATED // SUBFAMILY NOT NAMED	0.92285
Sevir.7G212200		0.92034
Sevir.5G013800	(1 of 1) PTHR23023//PTHR23023:SF153 - DIMETHYLANILINE MONOOXYGENASE // SUBFAMILY NOT NAMED	0.91521
Sevir.6G148800	(1 of 2) PTHR31050:SF0 - T25B24.5 PROTEIN	0.91439
Sevir.7G048400	(1 of 2) PTHR10334//PTHR10334:SF206 - CYSTEINE-RICH SECRETORY PROTEIN-RELATED // SUBFAMILY NOT NAMED	0.91266
Sevir.6G152800	(1 of 94) PF07762 - Protein of unknown function (DUF1618) (DUF1618)	0.91153
Sevir.5G303800		0.91111
Sevir.9G359700		0.90933
Sevir.8G009400	(1 of 36) PF04525 - LURP-one-related (LOR)	0.90789
Sevir.9G391400	(1 of 5) PTHR22811//PTHR22811:SF71 - TRANSMEMBRANE EMP24 DOMAIN-CONTAINING PROTEIN // SUBFAMILY NOT NAMED	0.90758
Sevir.2G226500		0.9064
Sevir.8G131200	(1 of 1) PTHR11726//PTHR11726:SF13 - 60S RIBOSOMAL PROTEIN L10 // SUBFAMILY NOT NAMED	0.90165
Sevir.8G246000		0.90032
Sevir.2G046500		0.90023
Sevir.1G022900		0.89612
Sevir.5G130700		0.8949
Sevir.3G275700	(1 of 3) PF15699 - NPR1 interacting (NPR1_interact)	0.89397
Sevir.7G249500		0.88957
Sevir.9G501200		0.88838
Sevir.2G232900	(1 of 2) PTHR16007//PTHR16007:SF29 - EPIDIDYMAL MEMBRANE PROTEIN E9-RELATED // SUBFAMILY NOT NAMED	0.88826
Sevir.3G198300	(1 of 2) PTHR31348:SF3 - EID1-LIKE F-BOX PROTEIN 3	0.88796
Sevir.5G415800	(1 of 1321) 2.7.11.1 - Non-specific serine/threonine protein kinase / Threonine-specific protein kinase	0.88526
Sevir.2G304900	(1 of 8) 2.3.1.138 - Putrescine N-hydroxycinnamoyltransferase	0.87974
Sevir.2G352300	(1 of 21) PF00069//PF01657 - Protein kinase domain (Pkinase) // Salt stress response/antifungal (Stress-antifung)	0.87643
Sevir.4G174400	(1 of 5) PF03760 - Late embryogenesis abundant (LEA) group 1 (LEA_1)	0.8741
Sevir.4G239100	(1 of 2) K03627 - putative transcription factor (MBF1)	0.86703
Sevir.2G432400	(1 of 77) 3.4.19.12 - Ubiquitinyl hydrolase 1 / Ubiquitin thiolesterase	0.85759
Sevir.4G081500	(1 of 4) PTHR11926//PTHR11926:SF406 - GLUCOSYL/GLUCURONOSYL TRANSFERASES // SUBFAMILY NOT NAMED	0.85279
Sevir.7G168400	(1 of 2) PTHR13713//PTHR13713:SF54 - SIALYLTRANSFERASE // SUBFAMILY NOT NAMED	0.85245

[truncated: 13 more sheets: Co-exp SvMYB40, Co-exp SvMYB61, Co-exp SvMYB64, Co-exp SvMYB69, Co-exp SvMYB74, Co-exp SvMYB78, Co-exp SvMYB81, Co-exp SvMYB85, Co-exp SvMYB95, Co-exp SvMYB106, Co-exp SvMYB110, Co-exp SvMYB114, Co-exp SvMYB123]
